# Supplementary material for: The nomograms for predicting overall and cancer-specific survival in elderly patients with early-stage lung cancer: A population-based study using SEER database
Source: Front Public Health. 2022 Sep 8;10:946299. doi: 10.3389/fpubh.2022.946299 (PMC9493218; doi:10.3389/fpubh.2022.946299)
Supplement: Supplementary file 1 [file Table_1.XLSX]

## Sheet: Sheet1
Age recode with <1 year olds	Race recode (White, Black, Other)	Sex	Marital status at diagnosis	Year of diagnosis	Grade	Grade Clinical (2018+)	Laterality	Derived EOD 2018 T (2018+)	Derived EOD 2018 N (2018+)	Derived EOD 2018 M (2018+)	Derived EOD 2018 Stage Group (2018+)	Derived SEER Cmb Stg Grp (2016-2017)	Derived SEER Combined T (2016-2017)	Derived SEER Combined N (2016-2017)	Derived SEER Combined M (2016-2017)	AJCC Stage Group, 6th ed (2004-2015)	T, 6th ed (2004-2015)	N, 6th ed (2004-2015)	M, 6th ed (2004-2015)	RX Summ--Surg Prim Site (1998+)	Radiation recode	Chemotherapy recode (yes, no/unk)	Tumor Size Summary (2016+)	Tumor size (2004-2015)	Survival months	Vital status recode (study cutoff used)
65-69 years	White	Female	Widowed	1992	Unknown	Blank(s)	Left - origin of primary	Blank(s)	Blank(s)	Blank(s)	Blank(s)	Blank(s)	Blank(s)	Blank(s)	Blank(s)	Blank(s)	Blank(s)	Blank(s)	Blank(s)	Blank(s)	Beam radiation	Yes	Blank(s)	Blank(s)	32	Dead
70-74 years	White	Male	Married (including common law)	1991	Poorly differentiated; Grade III	Blank(s)	Left - origin of primary	Blank(s)	Blank(s)	Blank(s)	Blank(s)	Blank(s)	Blank(s)	Blank(s)	Blank(s)	Blank(s)	Blank(s)	Blank(s)	Blank(s)	Blank(s)	Beam radiation	No/Unknown	Blank(s)	Blank(s)	24	Dead
65-69 years	White	Male	Married (including common law)	1988	Undifferentiated; anaplastic; Grade IV	Blank(s)	Left - origin of primary	Blank(s)	Blank(s)	Blank(s)	Blank(s)	Blank(s)	Blank(s)	Blank(s)	Blank(s)	Blank(s)	Blank(s)	Blank(s)	Blank(s)	Blank(s)	Radiation, NOS method or source not specified	No/Unknown	Blank(s)	Blank(s)	35	Dead
65-69 years	White	Male	Married (including common law)	1981	Poorly differentiated; Grade III	Blank(s)	Right - origin of primary	Blank(s)	Blank(s)	Blank(s)	Blank(s)	Blank(s)	Blank(s)	Blank(s)	Blank(s)	Blank(s)	Blank(s)	Blank(s)	Blank(s)	Blank(s)	None/Unknown	No/Unknown	Blank(s)	Blank(s)	116	Dead
75-79 years	White	Female	Married (including common law)	2006	Well differentiated; Grade I	Blank(s)	Left - origin of primary	Blank(s)	Blank(s)	Blank(s)	Blank(s)	Blank(s)	Blank(s)	Blank(s)	Blank(s)	IB	T2	N0	M0	30	None/Unknown	No/Unknown	Blank(s)	31	128	Dead
65-69 years	White	Female	Widowed	1980	Unknown	Blank(s)	Right - origin of primary	Blank(s)	Blank(s)	Blank(s)	Blank(s)	Blank(s)	Blank(s)	Blank(s)	Blank(s)	Blank(s)	Blank(s)	Blank(s)	Blank(s)	Blank(s)	None/Unknown	No/Unknown	Blank(s)	Blank(s)	154	Dead
65-69 years	Black	Female	Widowed	1993	Poorly differentiated; Grade III	Blank(s)	Right - origin of primary	Blank(s)	Blank(s)	Blank(s)	Blank(s)	Blank(s)	Blank(s)	Blank(s)	Blank(s)	Blank(s)	Blank(s)	Blank(s)	Blank(s)	Blank(s)	None/Unknown	No/Unknown	Blank(s)	Blank(s)	40	Dead
70-74 years	White	Female	Widowed	1994	Unknown	Blank(s)	Right - origin of primary	Blank(s)	Blank(s)	Blank(s)	Blank(s)	Blank(s)	Blank(s)	Blank(s)	Blank(s)	Blank(s)	Blank(s)	Blank(s)	Blank(s)	Blank(s)	Beam radiation	No/Unknown	Blank(s)	Blank(s)	4	Dead
70-74 years	Other (American Indian/AK Native, Asian/Pacific Islander)	Male	Divorced	1994	Poorly differentiated; Grade III	Blank(s)	Left - origin of primary	Blank(s)	Blank(s)	Blank(s)	Blank(s)	Blank(s)	Blank(s)	Blank(s)	Blank(s)	Blank(s)	Blank(s)	Blank(s)	Blank(s)	Blank(s)	Beam radiation	No/Unknown	Blank(s)	Blank(s)	13	Dead
75-79 years	White	Male	Married (including common law)	2006	Poorly differentiated; Grade III	Blank(s)	Left - origin of primary	Blank(s)	Blank(s)	Blank(s)	Blank(s)	Blank(s)	Blank(s)	Blank(s)	Blank(s)	IB	T2	N0	M0	30	None/Unknown	No/Unknown	Blank(s)	55	5	Dead
75-79 years	White	Female	Single (never married)	1988	Moderately differentiated; Grade II	Blank(s)	Right - origin of primary	Blank(s)	Blank(s)	Blank(s)	Blank(s)	Blank(s)	Blank(s)	Blank(s)	Blank(s)	Blank(s)	Blank(s)	Blank(s)	Blank(s)	Blank(s)	None/Unknown	No/Unknown	Blank(s)	Blank(s)	97	Dead
65-69 years	White	Female	Divorced	1993	Poorly differentiated; Grade III	Blank(s)	Right - origin of primary	Blank(s)	Blank(s)	Blank(s)	Blank(s)	Blank(s)	Blank(s)	Blank(s)	Blank(s)	Blank(s)	Blank(s)	Blank(s)	Blank(s)	Blank(s)	Beam radiation	No/Unknown	Blank(s)	Blank(s)	19	Dead
75-79 years	White	Female	Widowed	2001	Undifferentiated; anaplastic; Grade IV	Blank(s)	Right - origin of primary	Blank(s)	Blank(s)	Blank(s)	Blank(s)	Blank(s)	Blank(s)	Blank(s)	Blank(s)	Blank(s)	Blank(s)	Blank(s)	Blank(s)	0	None/Unknown	No/Unknown	Blank(s)	Blank(s)	1	Dead
80-84 years	White	Male	Widowed	1993	Poorly differentiated; Grade III	Blank(s)	Left - origin of primary	Blank(s)	Blank(s)	Blank(s)	Blank(s)	Blank(s)	Blank(s)	Blank(s)	Blank(s)	Blank(s)	Blank(s)	Blank(s)	Blank(s)	Blank(s)	None/Unknown	No/Unknown	Blank(s)	Blank(s)	25	Dead
65-69 years	White	Male	Divorced	2018	2	2	Right - origin of primary	T3	N1	M0	3A	Blank(s)	Blank(s)	Blank(s)	Blank(s)	3A	T3	N1	M0	33	None/Unknown	Yes	70	70	11	Alive
75-79 years	White	Female	Widowed	1989	Moderately differentiated; Grade II	Blank(s)	Left - origin of primary	Blank(s)	Blank(s)	Blank(s)	Blank(s)	Blank(s)	Blank(s)	Blank(s)	Blank(s)	Blank(s)	Blank(s)	Blank(s)	Blank(s)	Blank(s)	None/Unknown	No/Unknown	Blank(s)	Blank(s)	135	Dead
75-79 years	White	Female	Single (never married)	2009	Unknown	Blank(s)	Right - origin of primary	Blank(s)	Blank(s)	Blank(s)	Blank(s)	Blank(s)	Blank(s)	Blank(s)	Blank(s)	IA	T1	N0	M0	0	Radiation, NOS method or source not specified	No/Unknown	Blank(s)	14	95	Dead
65-69 years	White	Female	Widowed	1979	Unknown	Blank(s)	Right - origin of primary	Blank(s)	Blank(s)	Blank(s)	Blank(s)	Blank(s)	Blank(s)	Blank(s)	Blank(s)	Blank(s)	Blank(s)	Blank(s)	Blank(s)	Blank(s)	None/Unknown	No/Unknown	Blank(s)	Blank(s)	159	Dead
65-69 years	Black	Female	Married (including common law)	2014	Unknown	Blank(s)	Paired site, but no information concerning laterality	Blank(s)	Blank(s)	Blank(s)	Blank(s)	Blank(s)	Blank(s)	Blank(s)	Blank(s)	UNK Stage	TX	NX	M0	0	None/Unknown	No/Unknown	Blank(s)	999	0	Dead
75-79 years	Black	Male	Divorced	1991	Moderately differentiated; Grade II	Blank(s)	Left - origin of primary	Blank(s)	Blank(s)	Blank(s)	Blank(s)	Blank(s)	Blank(s)	Blank(s)	Blank(s)	Blank(s)	Blank(s)	Blank(s)	Blank(s)	Blank(s)	None/Unknown	No/Unknown	Blank(s)	Blank(s)	139	Dead
65-69 years	White	Male	Married (including common law)	1992	Moderately differentiated; Grade II	Blank(s)	Left - origin of primary	Blank(s)	Blank(s)	Blank(s)	Blank(s)	Blank(s)	Blank(s)	Blank(s)	Blank(s)	Blank(s)	Blank(s)	Blank(s)	Blank(s)	Blank(s)	None/Unknown	No/Unknown	Blank(s)	Blank(s)	50	Dead
80-84 years	White	Female	Widowed	2015	Poorly differentiated; Grade III	Blank(s)	Left - origin of primary	Blank(s)	Blank(s)	Blank(s)	Blank(s)	Blank(s)	Blank(s)	Blank(s)	Blank(s)	IIIB	T4	N0	M0	33	None/Unknown	No/Unknown	Blank(s)	28	41	Alive
75-79 years	White	Female	Widowed	1985	Poorly differentiated; Grade III	Blank(s)	Left - origin of primary	Blank(s)	Blank(s)	Blank(s)	Blank(s)	Blank(s)	Blank(s)	Blank(s)	Blank(s)	Blank(s)	Blank(s)	Blank(s)	Blank(s)	Blank(s)	Beam radiation	No/Unknown	Blank(s)	Blank(s)	43	Dead
65-69 years	White	Male	Married (including common law)	1988	Poorly differentiated; Grade III	Blank(s)	Right - origin of primary	Blank(s)	Blank(s)	Blank(s)	Blank(s)	Blank(s)	Blank(s)	Blank(s)	Blank(s)	Blank(s)	Blank(s)	Blank(s)	Blank(s)	Blank(s)	None/Unknown	No/Unknown	Blank(s)	Blank(s)	3	Dead
75-79 years	White	Male	Married (including common law)	2004	Unknown	Blank(s)	Left - origin of primary	Blank(s)	Blank(s)	Blank(s)	Blank(s)	Blank(s)	Blank(s)	Blank(s)	Blank(s)	IV	T3	N1	M1	0	Beam radiation	No/Unknown	Blank(s)	35	1	Dead
70-74 years	White	Female	Married (including common law)	1998	Unknown	Blank(s)	Right - origin of primary	Blank(s)	Blank(s)	Blank(s)	Blank(s)	Blank(s)	Blank(s)	Blank(s)	Blank(s)	Blank(s)	Blank(s)	Blank(s)	Blank(s)	0	Beam radiation	Yes	Blank(s)	Blank(s)	7	Dead
85+ years	Other (American Indian/AK Native, Asian/Pacific Islander)	Male	Married (including common law)	2018	9	9	Left - origin of primary	T1b	N0	M0	1A2	Blank(s)	Blank(s)	Blank(s)	Blank(s)	1A2	T1b	N0	M0	33	None/Unknown	No/Unknown	20	20	11	Alive
80-84 years	White	Male	Married (including common law)	2008	Unknown	Blank(s)	Left - origin of primary	Blank(s)	Blank(s)	Blank(s)	Blank(s)	Blank(s)	Blank(s)	Blank(s)	Blank(s)	IV	T4	N0	M1	0	Beam radiation	No/Unknown	Blank(s)	67	7	Dead
70-74 years	White	Female	Married (including common law)	1997	Undifferentiated; anaplastic; Grade IV	Blank(s)	Left - origin of primary	Blank(s)	Blank(s)	Blank(s)	Blank(s)	Blank(s)	Blank(s)	Blank(s)	Blank(s)	Blank(s)	Blank(s)	Blank(s)	Blank(s)	Blank(s)	None/Unknown	No/Unknown	Blank(s)	Blank(s)	105	Dead
65-69 years	White	Male	Widowed	1985	Moderately differentiated; Grade II	Blank(s)	Left - origin of primary	Blank(s)	Blank(s)	Blank(s)	Blank(s)	Blank(s)	Blank(s)	Blank(s)	Blank(s)	Blank(s)	Blank(s)	Blank(s)	Blank(s)	Blank(s)	None/Unknown	No/Unknown	Blank(s)	Blank(s)	30	Dead
70-74 years	Other (American Indian/AK Native, Asian/Pacific Islander)	Male	Married (including common law)	1991	Poorly differentiated; Grade III	Blank(s)	Left - origin of primary	Blank(s)	Blank(s)	Blank(s)	Blank(s)	Blank(s)	Blank(s)	Blank(s)	Blank(s)	Blank(s)	Blank(s)	Blank(s)	Blank(s)	Blank(s)	Beam radiation	No/Unknown	Blank(s)	Blank(s)	12	Dead
70-74 years	White	Female	Widowed	1988	Unknown	Blank(s)	Left - origin of primary	Blank(s)	Blank(s)	Blank(s)	Blank(s)	Blank(s)	Blank(s)	Blank(s)	Blank(s)	Blank(s)	Blank(s)	Blank(s)	Blank(s)	Blank(s)	None/Unknown	No/Unknown	Blank(s)	Blank(s)	71	Dead
75-79 years	Black	Male	Married (including common law)	1992	Poorly differentiated; Grade III	Blank(s)	Left - origin of primary	Blank(s)	Blank(s)	Blank(s)	Blank(s)	Blank(s)	Blank(s)	Blank(s)	Blank(s)	Blank(s)	Blank(s)	Blank(s)	Blank(s)	Blank(s)	Beam radiation	No/Unknown	Blank(s)	Blank(s)	13	Dead
80-84 years	White	Female	Widowed	1991	Poorly differentiated; Grade III	Blank(s)	Right - origin of primary	Blank(s)	Blank(s)	Blank(s)	Blank(s)	Blank(s)	Blank(s)	Blank(s)	Blank(s)	Blank(s)	Blank(s)	Blank(s)	Blank(s)	Blank(s)	Beam radiation	No/Unknown	Blank(s)	Blank(s)	9	Dead
65-69 years	Other (American Indian/AK Native, Asian/Pacific Islander)	Female	Married (including common law)	2009	Unknown	Blank(s)	Right - origin of primary	Blank(s)	Blank(s)	Blank(s)	Blank(s)	Blank(s)	Blank(s)	Blank(s)	Blank(s)	IIIB	T4	N0	M0	0	Beam radiation	Yes	Blank(s)	999	22	Dead
65-69 years	White	Female	Divorced	2003	Poorly differentiated; Grade III	Blank(s)	Right - origin of primary	Blank(s)	Blank(s)	Blank(s)	Blank(s)	Blank(s)	Blank(s)	Blank(s)	Blank(s)	Blank(s)	Blank(s)	Blank(s)	Blank(s)	0	None/Unknown	No/Unknown	Blank(s)	Blank(s)	0	Dead
80-84 years	White	Female	Widowed	2005	Poorly differentiated; Grade III	Blank(s)	Right - origin of primary	Blank(s)	Blank(s)	Blank(s)	Blank(s)	Blank(s)	Blank(s)	Blank(s)	Blank(s)	IV	T1	N0	M1	0	None/Unknown	Yes	Blank(s)	30	8	Dead
70-74 years	White	Male	Unknown	1991	Undifferentiated; anaplastic; Grade IV	Blank(s)	Left - origin of primary	Blank(s)	Blank(s)	Blank(s)	Blank(s)	Blank(s)	Blank(s)	Blank(s)	Blank(s)	Blank(s)	Blank(s)	Blank(s)	Blank(s)	Blank(s)	None/Unknown	No/Unknown	Blank(s)	Blank(s)	29	Dead
85+ years	White	Male	Widowed	2014	Unknown	Blank(s)	Right - origin of primary	Blank(s)	Blank(s)	Blank(s)	Blank(s)	Blank(s)	Blank(s)	Blank(s)	Blank(s)	IIIB	T4	N0	M0	0	Beam radiation	No/Unknown	Blank(s)	26	14	Dead
75-79 years	White	Male	Divorced	2006	Well differentiated; Grade I	Blank(s)	Left - origin of primary	Blank(s)	Blank(s)	Blank(s)	Blank(s)	Blank(s)	Blank(s)	Blank(s)	Blank(s)	IB	T2	N0	M0	45	None/Unknown	No/Unknown	Blank(s)	59	47	Dead
70-74 years	Black	Male	Widowed	1993	Moderately differentiated; Grade II	Blank(s)	Right - origin of primary	Blank(s)	Blank(s)	Blank(s)	Blank(s)	Blank(s)	Blank(s)	Blank(s)	Blank(s)	Blank(s)	Blank(s)	Blank(s)	Blank(s)	Blank(s)	None/Unknown	No/Unknown	Blank(s)	Blank(s)	29	Dead
75-79 years	White	Male	Married (including common law)	2007	Well differentiated; Grade I	Blank(s)	Right - origin of primary	Blank(s)	Blank(s)	Blank(s)	Blank(s)	Blank(s)	Blank(s)	Blank(s)	Blank(s)	IIIB	T4	N0	M0	33	None/Unknown	No/Unknown	Blank(s)	45	46	Dead
65-69 years	White	Female	Married (including common law)	1991	Undifferentiated; anaplastic; Grade IV	Blank(s)	Left - origin of primary	Blank(s)	Blank(s)	Blank(s)	Blank(s)	Blank(s)	Blank(s)	Blank(s)	Blank(s)	Blank(s)	Blank(s)	Blank(s)	Blank(s)	Blank(s)	Beam radiation	No/Unknown	Blank(s)	Blank(s)	23	Dead
80-84 years	White	Female	Divorced	1992	Poorly differentiated; Grade III	Blank(s)	Left - origin of primary	Blank(s)	Blank(s)	Blank(s)	Blank(s)	Blank(s)	Blank(s)	Blank(s)	Blank(s)	Blank(s)	Blank(s)	Blank(s)	Blank(s)	Blank(s)	None/Unknown	No/Unknown	Blank(s)	Blank(s)	16	Dead
65-69 years	White	Female	Married (including common law)	1982	Moderately differentiated; Grade II	Blank(s)	Right - origin of primary	Blank(s)	Blank(s)	Blank(s)	Blank(s)	Blank(s)	Blank(s)	Blank(s)	Blank(s)	Blank(s)	Blank(s)	Blank(s)	Blank(s)	Blank(s)	None/Unknown	No/Unknown	Blank(s)	Blank(s)	66	Dead
70-74 years	Other (American Indian/AK Native, Asian/Pacific Islander)	Female	Married (including common law)	2011	Poorly differentiated; Grade III	Blank(s)	Right - origin of primary	Blank(s)	Blank(s)	Blank(s)	Blank(s)	Blank(s)	Blank(s)	Blank(s)	Blank(s)	IV	T4	N2	M1	0	Beam radiation	Yes	Blank(s)	100	7	Dead
65-69 years	White	Male	Married (including common law)	1987	Undifferentiated; anaplastic; Grade IV	Blank(s)	Right - origin of primary	Blank(s)	Blank(s)	Blank(s)	Blank(s)	Blank(s)	Blank(s)	Blank(s)	Blank(s)	Blank(s)	Blank(s)	Blank(s)	Blank(s)	Blank(s)	None/Unknown	Yes	Blank(s)	Blank(s)	15	Dead
80-84 years	White	Female	Widowed	2010	Unknown	Blank(s)	Right - origin of primary	Blank(s)	Blank(s)	Blank(s)	Blank(s)	Blank(s)	Blank(s)	Blank(s)	Blank(s)	NA	NA	NA	NA	21	None/Unknown	No/Unknown	Blank(s)	990	68	Dead
70-74 years	Other (American Indian/AK Native, Asian/Pacific Islander)	Female	Separated	2007	Unknown	Blank(s)	Right - origin of primary	Blank(s)	Blank(s)	Blank(s)	Blank(s)	Blank(s)	Blank(s)	Blank(s)	Blank(s)	IV	T2	N2	M1	0	None/Unknown	Yes	Blank(s)	40	17	Dead
70-74 years	White	Female	Married (including common law)	1986	Well differentiated; Grade I	Blank(s)	Left - origin of primary	Blank(s)	Blank(s)	Blank(s)	Blank(s)	Blank(s)	Blank(s)	Blank(s)	Blank(s)	Blank(s)	Blank(s)	Blank(s)	Blank(s)	Blank(s)	None/Unknown	No/Unknown	Blank(s)	Blank(s)	38	Dead
70-74 years	White	Female	Married (including common law)	1987	Poorly differentiated; Grade III	Blank(s)	Right - origin of primary	Blank(s)	Blank(s)	Blank(s)	Blank(s)	Blank(s)	Blank(s)	Blank(s)	Blank(s)	Blank(s)	Blank(s)	Blank(s)	Blank(s)	Blank(s)	Beam radiation	No/Unknown	Blank(s)	Blank(s)	24	Dead
75-79 years	White	Male	Widowed	2001	Poorly differentiated; Grade III	Blank(s)	Left - origin of primary	Blank(s)	Blank(s)	Blank(s)	Blank(s)	Blank(s)	Blank(s)	Blank(s)	Blank(s)	Blank(s)	Blank(s)	Blank(s)	Blank(s)	0	None/Unknown	No/Unknown	Blank(s)	Blank(s)	2	Dead
70-74 years	White	Male	Widowed	1987	Unknown	Blank(s)	Left - origin of primary	Blank(s)	Blank(s)	Blank(s)	Blank(s)	Blank(s)	Blank(s)	Blank(s)	Blank(s)	Blank(s)	Blank(s)	Blank(s)	Blank(s)	Blank(s)	Beam radiation	No/Unknown	Blank(s)	Blank(s)	8	Dead
75-79 years	White	Female	Widowed	1990	Poorly differentiated; Grade III	Blank(s)	Right - origin of primary	Blank(s)	Blank(s)	Blank(s)	Blank(s)	Blank(s)	Blank(s)	Blank(s)	Blank(s)	Blank(s)	Blank(s)	Blank(s)	Blank(s)	Blank(s)	None/Unknown	No/Unknown	Blank(s)	Blank(s)	27	Dead
70-74 years	White	Male	Unknown	2003	Unknown	Blank(s)	Left - origin of primary	Blank(s)	Blank(s)	Blank(s)	Blank(s)	Blank(s)	Blank(s)	Blank(s)	Blank(s)	Blank(s)	Blank(s)	Blank(s)	Blank(s)	21	Beam radiation	No/Unknown	Blank(s)	Blank(s)	33	Dead
70-74 years	White	Female	Married (including common law)	1993	Moderately differentiated; Grade II	Blank(s)	Right - origin of primary	Blank(s)	Blank(s)	Blank(s)	Blank(s)	Blank(s)	Blank(s)	Blank(s)	Blank(s)	Blank(s)	Blank(s)	Blank(s)	Blank(s)	Blank(s)	None/Unknown	No/Unknown	Blank(s)	Blank(s)	31	Dead
70-74 years	White	Female	Unknown	1993	Unknown	Blank(s)	Left - origin of primary	Blank(s)	Blank(s)	Blank(s)	Blank(s)	Blank(s)	Blank(s)	Blank(s)	Blank(s)	Blank(s)	Blank(s)	Blank(s)	Blank(s)	Blank(s)	Beam radiation	No/Unknown	Blank(s)	Blank(s)	6	Dead
70-74 years	White	Male	Married (including common law)	1987	Well differentiated; Grade I	Blank(s)	Left - origin of primary	Blank(s)	Blank(s)	Blank(s)	Blank(s)	Blank(s)	Blank(s)	Blank(s)	Blank(s)	Blank(s)	Blank(s)	Blank(s)	Blank(s)	Blank(s)	Beam radiation	No/Unknown	Blank(s)	Blank(s)	15	Dead
75-79 years	White	Male	Married (including common law)	1987	Moderately differentiated; Grade II	Blank(s)	Left - origin of primary	Blank(s)	Blank(s)	Blank(s)	Blank(s)	Blank(s)	Blank(s)	Blank(s)	Blank(s)	Blank(s)	Blank(s)	Blank(s)	Blank(s)	Blank(s)	None/Unknown	No/Unknown	Blank(s)	Blank(s)	51	Dead
80-84 years	White	Female	Married (including common law)	1998	Poorly differentiated; Grade III	Blank(s)	Left - origin of primary	Blank(s)	Blank(s)	Blank(s)	Blank(s)	Blank(s)	Blank(s)	Blank(s)	Blank(s)	Blank(s)	Blank(s)	Blank(s)	Blank(s)	0	Beam radiation	No/Unknown	Blank(s)	Blank(s)	1	Dead
80-84 years	Black	Male	Married (including common law)	1996	Poorly differentiated; Grade III	Blank(s)	Right - origin of primary	Blank(s)	Blank(s)	Blank(s)	Blank(s)	Blank(s)	Blank(s)	Blank(s)	Blank(s)	Blank(s)	Blank(s)	Blank(s)	Blank(s)	Blank(s)	None/Unknown	No/Unknown	Blank(s)	Blank(s)	68	Dead
75-79 years	White	Male	Married (including common law)	2005	Unknown	Blank(s)	Right - origin of primary	Blank(s)	Blank(s)	Blank(s)	Blank(s)	Blank(s)	Blank(s)	Blank(s)	Blank(s)	IIIA	TX	N2	M0	0	None/Unknown	Yes	Blank(s)	999	8	Dead
70-74 years	White	Male	Divorced	1995	Poorly differentiated; Grade III	Blank(s)	Right - origin of primary	Blank(s)	Blank(s)	Blank(s)	Blank(s)	Blank(s)	Blank(s)	Blank(s)	Blank(s)	Blank(s)	Blank(s)	Blank(s)	Blank(s)	Blank(s)	None/Unknown	No/Unknown	Blank(s)	Blank(s)	46	Dead
75-79 years	White	Female	Widowed	2009	Moderately differentiated; Grade II	Blank(s)	Right - origin of primary	Blank(s)	Blank(s)	Blank(s)	Blank(s)	Blank(s)	Blank(s)	Blank(s)	Blank(s)	IA	T1	N0	M0	21	None/Unknown	No/Unknown	Blank(s)	15	54	Dead
70-74 years	White	Male	Separated	1996	Well differentiated; Grade I	Blank(s)	Left - origin of primary	Blank(s)	Blank(s)	Blank(s)	Blank(s)	Blank(s)	Blank(s)	Blank(s)	Blank(s)	Blank(s)	Blank(s)	Blank(s)	Blank(s)	Blank(s)	None/Unknown	No/Unknown	Blank(s)	Blank(s)	23	Dead
80-84 years	White	Female	Widowed	1998	Unknown	Blank(s)	Left - origin of primary	Blank(s)	Blank(s)	Blank(s)	Blank(s)	Blank(s)	Blank(s)	Blank(s)	Blank(s)	Blank(s)	Blank(s)	Blank(s)	Blank(s)	30	None/Unknown	No/Unknown	Blank(s)	Blank(s)	47	Dead
70-74 years	White	Male	Divorced	1999	Poorly differentiated; Grade III	Blank(s)	Right - origin of primary	Blank(s)	Blank(s)	Blank(s)	Blank(s)	Blank(s)	Blank(s)	Blank(s)	Blank(s)	Blank(s)	Blank(s)	Blank(s)	Blank(s)	0	None/Unknown	No/Unknown	Blank(s)	Blank(s)	1	Dead
85+ years	White	Female	Married (including common law)	2004	Unknown	Blank(s)	Left - origin of primary	Blank(s)	Blank(s)	Blank(s)	Blank(s)	Blank(s)	Blank(s)	Blank(s)	Blank(s)	IIIB	T2	N3	M0	0	None/Unknown	Yes	Blank(s)	999	24	Dead
65-69 years	Black	Female	Divorced	1999	Poorly differentiated; Grade III	Blank(s)	Right - origin of primary	Blank(s)	Blank(s)	Blank(s)	Blank(s)	Blank(s)	Blank(s)	Blank(s)	Blank(s)	Blank(s)	Blank(s)	Blank(s)	Blank(s)	0	Beam radiation	Yes	Blank(s)	Blank(s)	28	Dead
75-79 years	White	Female	Widowed	2012	Poorly differentiated; Grade III	Blank(s)	Left - origin of primary	Blank(s)	Blank(s)	Blank(s)	Blank(s)	Blank(s)	Blank(s)	Blank(s)	Blank(s)	IV	T2	N3	M1	0	None/Unknown	No/Unknown	Blank(s)	999	0	Dead
85+ years	White	Male	Married (including common law)	2010	Unknown	Blank(s)	Left - origin of primary	Blank(s)	Blank(s)	Blank(s)	Blank(s)	Blank(s)	Blank(s)	Blank(s)	Blank(s)	IIIB	T4	N0	M0	0	None/Unknown	No/Unknown	Blank(s)	34	13	Dead
80-84 years	White	Female	Divorced	1995	Undifferentiated; anaplastic; Grade IV	Blank(s)	Bilateral, single primary	Blank(s)	Blank(s)	Blank(s)	Blank(s)	Blank(s)	Blank(s)	Blank(s)	Blank(s)	Blank(s)	Blank(s)	Blank(s)	Blank(s)	Blank(s)	None/Unknown	Yes	Blank(s)	Blank(s)	5	Dead
85+ years	White	Female	Widowed	2015	Unknown	Blank(s)	Left - origin of primary	Blank(s)	Blank(s)	Blank(s)	Blank(s)	Blank(s)	Blank(s)	Blank(s)	Blank(s)	IA	T1	N0	M0	0	Beam radiation	No/Unknown	Blank(s)	23	16	Dead
70-74 years	White	Female	Married (including common law)	2017	Poorly differentiated; Grade III	Blank(s)	Left - origin of primary	Blank(s)	Blank(s)	Blank(s)	Blank(s)	4	c4	c0	c1B	4	c4	c0	c1B	0	None/Unknown	No/Unknown	50	50	1	Dead
70-74 years	White	Female	Widowed	2010	Moderately differentiated; Grade II	Blank(s)	Right - origin of primary	Blank(s)	Blank(s)	Blank(s)	Blank(s)	Blank(s)	Blank(s)	Blank(s)	Blank(s)	IB	T2	N0	M0	0	Beam radiation	No/Unknown	Blank(s)	17	15	Dead
70-74 years	White	Male	Married (including common law)	1996	Poorly differentiated; Grade III	Blank(s)	Right - origin of primary	Blank(s)	Blank(s)	Blank(s)	Blank(s)	Blank(s)	Blank(s)	Blank(s)	Blank(s)	Blank(s)	Blank(s)	Blank(s)	Blank(s)	Blank(s)	None/Unknown	No/Unknown	Blank(s)	Blank(s)	88	Dead
65-69 years	White	Female	Divorced	2003	Well differentiated; Grade I	Blank(s)	Right - origin of primary	Blank(s)	Blank(s)	Blank(s)	Blank(s)	Blank(s)	Blank(s)	Blank(s)	Blank(s)	Blank(s)	Blank(s)	Blank(s)	Blank(s)	33	None/Unknown	No/Unknown	Blank(s)	Blank(s)	87	Dead
75-79 years	Black	Male	Married (including common law)	1995	Poorly differentiated; Grade III	Blank(s)	Right - origin of primary	Blank(s)	Blank(s)	Blank(s)	Blank(s)	Blank(s)	Blank(s)	Blank(s)	Blank(s)	Blank(s)	Blank(s)	Blank(s)	Blank(s)	Blank(s)	Beam radiation	No/Unknown	Blank(s)	Blank(s)	16	Dead
65-69 years	White	Female	Widowed	1999	Unknown	Blank(s)	Right - origin of primary	Blank(s)	Blank(s)	Blank(s)	Blank(s)	Blank(s)	Blank(s)	Blank(s)	Blank(s)	Blank(s)	Blank(s)	Blank(s)	Blank(s)	0	None/Unknown	No/Unknown	Blank(s)	Blank(s)	13	Dead
75-79 years	Black	Female	Single (never married)	2008	Unknown	Blank(s)	Left - origin of primary	Blank(s)	Blank(s)	Blank(s)	Blank(s)	Blank(s)	Blank(s)	Blank(s)	Blank(s)	IIIA	T2	N2	M0	0	Beam radiation	No/Unknown	Blank(s)	75	18	Dead
65-69 years	White	Male	Widowed	1991	Moderately differentiated; Grade II	Blank(s)	Left - origin of primary	Blank(s)	Blank(s)	Blank(s)	Blank(s)	Blank(s)	Blank(s)	Blank(s)	Blank(s)	Blank(s)	Blank(s)	Blank(s)	Blank(s)	Blank(s)	None/Unknown	No/Unknown	Blank(s)	Blank(s)	166	Dead
65-69 years	Other (American Indian/AK Native, Asian/Pacific Islander)	Male	Married (including common law)	1995	Poorly differentiated; Grade III	Blank(s)	Left - origin of primary	Blank(s)	Blank(s)	Blank(s)	Blank(s)	Blank(s)	Blank(s)	Blank(s)	Blank(s)	Blank(s)	Blank(s)	Blank(s)	Blank(s)	Blank(s)	None/Unknown	No/Unknown	Blank(s)	Blank(s)	19	Dead
65-69 years	White	Male	Married (including common law)	1983	Unknown	Blank(s)	Right - origin of primary	Blank(s)	Blank(s)	Blank(s)	Blank(s)	Blank(s)	Blank(s)	Blank(s)	Blank(s)	Blank(s)	Blank(s)	Blank(s)	Blank(s)	Blank(s)	None/Unknown	No/Unknown	Blank(s)	Blank(s)	160	Dead
65-69 years	White	Male	Divorced	1996	Poorly differentiated; Grade III	Blank(s)	Left - origin of primary	Blank(s)	Blank(s)	Blank(s)	Blank(s)	Blank(s)	Blank(s)	Blank(s)	Blank(s)	Blank(s)	Blank(s)	Blank(s)	Blank(s)	Blank(s)	None/Unknown	No/Unknown	Blank(s)	Blank(s)	2	Dead
65-69 years	Black	Female	Married (including common law)	1992	Unknown	Blank(s)	Left - origin of primary	Blank(s)	Blank(s)	Blank(s)	Blank(s)	Blank(s)	Blank(s)	Blank(s)	Blank(s)	Blank(s)	Blank(s)	Blank(s)	Blank(s)	Blank(s)	None/Unknown	No/Unknown	Blank(s)	Blank(s)	101	Dead
65-69 years	White	Male	Married (including common law)	1978	Unknown	Blank(s)	Left - origin of primary	Blank(s)	Blank(s)	Blank(s)	Blank(s)	Blank(s)	Blank(s)	Blank(s)	Blank(s)	Blank(s)	Blank(s)	Blank(s)	Blank(s)	Blank(s)	None/Unknown	No/Unknown	Blank(s)	Blank(s)	255	Dead
70-74 years	White	Male	Single (never married)	1999	Unknown	Blank(s)	Left - origin of primary	Blank(s)	Blank(s)	Blank(s)	Blank(s)	Blank(s)	Blank(s)	Blank(s)	Blank(s)	Blank(s)	Blank(s)	Blank(s)	Blank(s)	0	None/Unknown	Yes	Blank(s)	Blank(s)	12	Dead
65-69 years	White	Female	Married (including common law)	1999	Poorly differentiated; Grade III	Blank(s)	Right - origin of primary	Blank(s)	Blank(s)	Blank(s)	Blank(s)	Blank(s)	Blank(s)	Blank(s)	Blank(s)	Blank(s)	Blank(s)	Blank(s)	Blank(s)	24	Beam radiation	Yes	Blank(s)	Blank(s)	14	Dead
65-69 years	White	Female	Married (including common law)	1999	Moderately differentiated; Grade II	Blank(s)	Right - origin of primary	Blank(s)	Blank(s)	Blank(s)	Blank(s)	Blank(s)	Blank(s)	Blank(s)	Blank(s)	Blank(s)	Blank(s)	Blank(s)	Blank(s)	55	None/Unknown	No/Unknown	Blank(s)	Blank(s)	20	Dead
80-84 years	Black	Male	Unknown	2011	Unknown	Blank(s)	Left - origin of primary	Blank(s)	Blank(s)	Blank(s)	Blank(s)	Blank(s)	Blank(s)	Blank(s)	Blank(s)	IV	T1	N2	M1	0	None/Unknown	No/Unknown	Blank(s)	20	2	Dead
85+ years	White	Female	Widowed	2014	Moderately differentiated; Grade II	Blank(s)	Right - origin of primary	Blank(s)	Blank(s)	Blank(s)	Blank(s)	Blank(s)	Blank(s)	Blank(s)	Blank(s)	IIIB	T4	N0	M0	0	Beam radiation	Yes	Blank(s)	55	5	Dead
65-69 years	Black	Male	Widowed	2004	Poorly differentiated; Grade III	Blank(s)	Left - origin of primary	Blank(s)	Blank(s)	Blank(s)	Blank(s)	Blank(s)	Blank(s)	Blank(s)	Blank(s)	IA	T1	N0	M0	21	None/Unknown	No/Unknown	Blank(s)	12	10	Dead
75-79 years	Other (American Indian/AK Native, Asian/Pacific Islander)	Male	Married (including common law)	2000	Poorly differentiated; Grade III	Blank(s)	Left - origin of primary	Blank(s)	Blank(s)	Blank(s)	Blank(s)	Blank(s)	Blank(s)	Blank(s)	Blank(s)	Blank(s)	Blank(s)	Blank(s)	Blank(s)	0	None/Unknown	No/Unknown	Blank(s)	Blank(s)	13	Dead
65-69 years	White	Male	Unknown	2001	Poorly differentiated; Grade III	Blank(s)	Right - origin of primary	Blank(s)	Blank(s)	Blank(s)	Blank(s)	Blank(s)	Blank(s)	Blank(s)	Blank(s)	Blank(s)	Blank(s)	Blank(s)	Blank(s)	21	None/Unknown	No/Unknown	Blank(s)	Blank(s)	4	Dead
75-79 years	White	Male	Married (including common law)	1992	Poorly differentiated; Grade III	Blank(s)	Left - origin of primary	Blank(s)	Blank(s)	Blank(s)	Blank(s)	Blank(s)	Blank(s)	Blank(s)	Blank(s)	Blank(s)	Blank(s)	Blank(s)	Blank(s)	Blank(s)	None/Unknown	No/Unknown	Blank(s)	Blank(s)	59	Dead
80-84 years	White	Female	Widowed	2013	Moderately differentiated; Grade II	Blank(s)	Left - origin of primary	Blank(s)	Blank(s)	Blank(s)	Blank(s)	Blank(s)	Blank(s)	Blank(s)	Blank(s)	IIB	T2	N1	M0	33	None/Unknown	No/Unknown	Blank(s)	26	25	Dead
65-69 years	White	Female	Widowed	2000	Poorly differentiated; Grade III	Blank(s)	Left - origin of primary	Blank(s)	Blank(s)	Blank(s)	Blank(s)	Blank(s)	Blank(s)	Blank(s)	Blank(s)	Blank(s)	Blank(s)	Blank(s)	Blank(s)	0	None/Unknown	Yes	Blank(s)	Blank(s)	5	Dead
75-79 years	White	Female	Widowed	2012	Unknown	Blank(s)	Right - origin of primary	Blank(s)	Blank(s)	Blank(s)	Blank(s)	Blank(s)	Blank(s)	Blank(s)	Blank(s)	NA	NA	NA	NA	33	None/Unknown	Yes	Blank(s)	5	83	Alive
75-79 years	White	Male	Married (including common law)	2000	Unknown	Blank(s)	Left - origin of primary	Blank(s)	Blank(s)	Blank(s)	Blank(s)	Blank(s)	Blank(s)	Blank(s)	Blank(s)	Blank(s)	Blank(s)	Blank(s)	Blank(s)	0	None/Unknown	Yes	Blank(s)	Blank(s)	37	Dead
80-84 years	White	Male	Married (including common law)	2007	Poorly differentiated; Grade III	Blank(s)	Right - origin of primary	Blank(s)	Blank(s)	Blank(s)	Blank(s)	Blank(s)	Blank(s)	Blank(s)	Blank(s)	IB	T2	N0	M0	33	Beam radiation	No/Unknown	Blank(s)	80	10	Dead
75-79 years	White	Female	Married (including common law)	2006	Moderately differentiated; Grade II	Blank(s)	Right - origin of primary	Blank(s)	Blank(s)	Blank(s)	Blank(s)	Blank(s)	Blank(s)	Blank(s)	Blank(s)	IB	T2	N0	M0	30	None/Unknown	Yes	Blank(s)	35	45	Dead
80-84 years	White	Male	Single (never married)	1994	Unknown	Blank(s)	Right - origin of primary	Blank(s)	Blank(s)	Blank(s)	Blank(s)	Blank(s)	Blank(s)	Blank(s)	Blank(s)	Blank(s)	Blank(s)	Blank(s)	Blank(s)	Blank(s)	None/Unknown	No/Unknown	Blank(s)	Blank(s)	9	Dead
70-74 years	White	Female	Divorced	2003	Undifferentiated; anaplastic; Grade IV	Blank(s)	Left - origin of primary	Blank(s)	Blank(s)	Blank(s)	Blank(s)	Blank(s)	Blank(s)	Blank(s)	Blank(s)	Blank(s)	Blank(s)	Blank(s)	Blank(s)	0	Beam radiation	Yes	Blank(s)	Blank(s)	12	Dead
70-74 years	White	Male	Widowed	1988	Poorly differentiated; Grade III	Blank(s)	Right - origin of primary	Blank(s)	Blank(s)	Blank(s)	Blank(s)	Blank(s)	Blank(s)	Blank(s)	Blank(s)	Blank(s)	Blank(s)	Blank(s)	Blank(s)	Blank(s)	None/Unknown	No/Unknown	Blank(s)	Blank(s)	12	Dead
70-74 years	White	Male	Married (including common law)	1993	Undifferentiated; anaplastic; Grade IV	Blank(s)	Left - origin of primary	Blank(s)	Blank(s)	Blank(s)	Blank(s)	Blank(s)	Blank(s)	Blank(s)	Blank(s)	Blank(s)	Blank(s)	Blank(s)	Blank(s)	Blank(s)	None/Unknown	Yes	Blank(s)	Blank(s)	108	Dead
80-84 years	White	Male	Unknown	1998	Unknown	Blank(s)	Right - origin of primary	Blank(s)	Blank(s)	Blank(s)	Blank(s)	Blank(s)	Blank(s)	Blank(s)	Blank(s)	Blank(s)	Blank(s)	Blank(s)	Blank(s)	30	None/Unknown	No/Unknown	Blank(s)	Blank(s)	145	Dead
70-74 years	Black	Male	Single (never married)	1988	Poorly differentiated; Grade III	Blank(s)	Right - origin of primary	Blank(s)	Blank(s)	Blank(s)	Blank(s)	Blank(s)	Blank(s)	Blank(s)	Blank(s)	Blank(s)	Blank(s)	Blank(s)	Blank(s)	Blank(s)	None/Unknown	No/Unknown	Blank(s)	Blank(s)	67	Dead
70-74 years	White	Male	Married (including common law)	2013	Unknown	Blank(s)	Left - origin of primary	Blank(s)	Blank(s)	Blank(s)	Blank(s)	Blank(s)	Blank(s)	Blank(s)	Blank(s)	IIIA	T2	N2	M0	0	Beam radiation	Yes	Blank(s)	35	13	Dead
75-79 years	White	Male	Married (including common law)	2009	Poorly differentiated; Grade III	Blank(s)	Left - origin of primary	Blank(s)	Blank(s)	Blank(s)	Blank(s)	Blank(s)	Blank(s)	Blank(s)	Blank(s)	IIIB	T4	N2	M0	0	None/Unknown	Yes	Blank(s)	50	20	Dead
70-74 years	White	Female	Single (never married)	1992	Unknown	Blank(s)	Left - origin of primary	Blank(s)	Blank(s)	Blank(s)	Blank(s)	Blank(s)	Blank(s)	Blank(s)	Blank(s)	Blank(s)	Blank(s)	Blank(s)	Blank(s)	Blank(s)	None/Unknown	No/Unknown	Blank(s)	Blank(s)	0	Dead
75-79 years	White	Female	Married (including common law)	1988	Unknown	Blank(s)	Right - origin of primary	Blank(s)	Blank(s)	Blank(s)	Blank(s)	Blank(s)	Blank(s)	Blank(s)	Blank(s)	Blank(s)	Blank(s)	Blank(s)	Blank(s)	Blank(s)	Beam radiation	No/Unknown	Blank(s)	Blank(s)	26	Dead
85+ years	White	Male	Married (including common law)	2007	Well differentiated; Grade I	Blank(s)	Left - origin of primary	Blank(s)	Blank(s)	Blank(s)	Blank(s)	Blank(s)	Blank(s)	Blank(s)	Blank(s)	IIIB	T4	N0	M0	0	None/Unknown	No/Unknown	Blank(s)	999	1	Dead
80-84 years	White	Male	Widowed	2009	Poorly differentiated; Grade III	Blank(s)	Left - origin of primary	Blank(s)	Blank(s)	Blank(s)	Blank(s)	Blank(s)	Blank(s)	Blank(s)	Blank(s)	IV	TX	N2	M1	0	Beam radiation	Yes	Blank(s)	999	2	Dead
80-84 years	White	Male	Married (including common law)	2011	Unknown	Blank(s)	Right - origin of primary	Blank(s)	Blank(s)	Blank(s)	Blank(s)	Blank(s)	Blank(s)	Blank(s)	Blank(s)	NA	NA	NA	NA	23	None/Unknown	No/Unknown	Blank(s)	2	0	Dead
70-74 years	White	Female	Widowed	1978	Well differentiated; Grade I	Blank(s)	Right - origin of primary	Blank(s)	Blank(s)	Blank(s)	Blank(s)	Blank(s)	Blank(s)	Blank(s)	Blank(s)	Blank(s)	Blank(s)	Blank(s)	Blank(s)	Blank(s)	None/Unknown	No/Unknown	Blank(s)	Blank(s)	139	Dead
65-69 years	White	Male	Married (including common law)	2007	Unknown	Blank(s)	Left - origin of primary	Blank(s)	Blank(s)	Blank(s)	Blank(s)	Blank(s)	Blank(s)	Blank(s)	Blank(s)	IV	T2	N3	M1	0	Radiation, NOS method or source not specified	No/Unknown	Blank(s)	40	6	Dead
70-74 years	White	Male	Married (including common law)	1994	Poorly differentiated; Grade III	Blank(s)	Left - origin of primary	Blank(s)	Blank(s)	Blank(s)	Blank(s)	Blank(s)	Blank(s)	Blank(s)	Blank(s)	Blank(s)	Blank(s)	Blank(s)	Blank(s)	Blank(s)	None/Unknown	No/Unknown	Blank(s)	Blank(s)	5	Dead
80-84 years	White	Male	Single (never married)	2004	Poorly differentiated; Grade III	Blank(s)	Right - origin of primary	Blank(s)	Blank(s)	Blank(s)	Blank(s)	Blank(s)	Blank(s)	Blank(s)	Blank(s)	IA	T1	N0	M0	21	None/Unknown	No/Unknown	Blank(s)	15	155	Dead
65-69 years	White	Male	Married (including common law)	1984	Unknown	Blank(s)	Left - origin of primary	Blank(s)	Blank(s)	Blank(s)	Blank(s)	Blank(s)	Blank(s)	Blank(s)	Blank(s)	Blank(s)	Blank(s)	Blank(s)	Blank(s)	Blank(s)	None/Unknown	No/Unknown	Blank(s)	Blank(s)	54	Dead
75-79 years	White	Male	Married (including common law)	1996	Unknown	Blank(s)	Right - origin of primary	Blank(s)	Blank(s)	Blank(s)	Blank(s)	Blank(s)	Blank(s)	Blank(s)	Blank(s)	Blank(s)	Blank(s)	Blank(s)	Blank(s)	Blank(s)	None/Unknown	Yes	Blank(s)	Blank(s)	16	Dead
75-79 years	White	Female	Married (including common law)	2012	Unknown	Blank(s)	Right - origin of primary	Blank(s)	Blank(s)	Blank(s)	Blank(s)	Blank(s)	Blank(s)	Blank(s)	Blank(s)	IIIB	T4	N2	M0	0	Beam radiation	Yes	Blank(s)	25	5	Dead
70-74 years	White	Female	Widowed	2008	Moderately differentiated; Grade II	Blank(s)	Right - origin of primary	Blank(s)	Blank(s)	Blank(s)	Blank(s)	Blank(s)	Blank(s)	Blank(s)	Blank(s)	IB	T2	N0	M0	21	Beam radiation	No/Unknown	Blank(s)	27	76	Dead
85+ years	White	Male	Widowed	2009	Unknown	Blank(s)	Right - origin of primary	Blank(s)	Blank(s)	Blank(s)	Blank(s)	Blank(s)	Blank(s)	Blank(s)	Blank(s)	IB	T2	N0	M0	0	Beam radiation	No/Unknown	Blank(s)	70	5	Dead
85+ years	White	Male	Widowed	2004	Poorly differentiated; Grade III	Blank(s)	Right - origin of primary	Blank(s)	Blank(s)	Blank(s)	Blank(s)	Blank(s)	Blank(s)	Blank(s)	Blank(s)	IB	T2	N0	M0	33	None/Unknown	No/Unknown	Blank(s)	40	8	Dead
75-79 years	White	Female	Married (including common law)	2004	Unknown	Blank(s)	Right - origin of primary	Blank(s)	Blank(s)	Blank(s)	Blank(s)	Blank(s)	Blank(s)	Blank(s)	Blank(s)	UNK Stage	TX	N1	M0	0	None/Unknown	No/Unknown	Blank(s)	999	6	Dead
75-79 years	White	Female	Divorced	1989	Well differentiated; Grade I	Blank(s)	Right - origin of primary	Blank(s)	Blank(s)	Blank(s)	Blank(s)	Blank(s)	Blank(s)	Blank(s)	Blank(s)	Blank(s)	Blank(s)	Blank(s)	Blank(s)	Blank(s)	Beam radiation	No/Unknown	Blank(s)	Blank(s)	66	Dead
65-69 years	White	Female	Married (including common law)	1999	Moderately differentiated; Grade II	Blank(s)	Right - origin of primary	Blank(s)	Blank(s)	Blank(s)	Blank(s)	Blank(s)	Blank(s)	Blank(s)	Blank(s)	Blank(s)	Blank(s)	Blank(s)	Blank(s)	21	None/Unknown	No/Unknown	Blank(s)	Blank(s)	77	Dead
70-74 years	White	Female	Married (including common law)	2002	Unknown	Blank(s)	Right - origin of primary	Blank(s)	Blank(s)	Blank(s)	Blank(s)	Blank(s)	Blank(s)	Blank(s)	Blank(s)	Blank(s)	Blank(s)	Blank(s)	Blank(s)	0	Beam radiation	Yes	Blank(s)	Blank(s)	40	Dead
70-74 years	White	Female	Married (including common law)	2006	Poorly differentiated; Grade III	Blank(s)	Left - origin of primary	Blank(s)	Blank(s)	Blank(s)	Blank(s)	Blank(s)	Blank(s)	Blank(s)	Blank(s)	IV	T1	N2	M1	0	None/Unknown	No/Unknown	Blank(s)	20	2	Dead
85+ years	White	Male	Married (including common law)	2003	Well differentiated; Grade I	Blank(s)	Right - origin of primary	Blank(s)	Blank(s)	Blank(s)	Blank(s)	Blank(s)	Blank(s)	Blank(s)	Blank(s)	Blank(s)	Blank(s)	Blank(s)	Blank(s)	0	None/Unknown	Yes	Blank(s)	Blank(s)	35	Dead
70-74 years	White	Female	Widowed	1982	Unknown	Blank(s)	Right - origin of primary	Blank(s)	Blank(s)	Blank(s)	Blank(s)	Blank(s)	Blank(s)	Blank(s)	Blank(s)	Blank(s)	Blank(s)	Blank(s)	Blank(s)	Blank(s)	None/Unknown	No/Unknown	Blank(s)	Blank(s)	132	Dead
70-74 years	White	Male	Married (including common law)	1992	Poorly differentiated; Grade III	Blank(s)	Left - origin of primary	Blank(s)	Blank(s)	Blank(s)	Blank(s)	Blank(s)	Blank(s)	Blank(s)	Blank(s)	Blank(s)	Blank(s)	Blank(s)	Blank(s)	Blank(s)	None/Unknown	No/Unknown	Blank(s)	Blank(s)	36	Dead
70-74 years	White	Male	Divorced	1985	Poorly differentiated; Grade III	Blank(s)	Right - origin of primary	Blank(s)	Blank(s)	Blank(s)	Blank(s)	Blank(s)	Blank(s)	Blank(s)	Blank(s)	Blank(s)	Blank(s)	Blank(s)	Blank(s)	Blank(s)	None/Unknown	No/Unknown	Blank(s)	Blank(s)	74	Dead
70-74 years	White	Female	Widowed	2017	B-cell; pre-B; B-precursor	Blank(s)	Right - origin of primary	Blank(s)	Blank(s)	Blank(s)	Blank(s)	1A	Not applicable	Not applicable	Not applicable	1A	Not applicable	Not applicable	Not applicable	33	None/Unknown	No/Unknown	40	40	22	Dead
80-84 years	White	Male	Married (including common law)	1996	Unknown	Blank(s)	Left - origin of primary	Blank(s)	Blank(s)	Blank(s)	Blank(s)	Blank(s)	Blank(s)	Blank(s)	Blank(s)	Blank(s)	Blank(s)	Blank(s)	Blank(s)	Blank(s)	None/Unknown	No/Unknown	Blank(s)	Blank(s)	18	Dead
80-84 years	White	Male	Married (including common law)	1986	Unknown	Blank(s)	Right - origin of primary	Blank(s)	Blank(s)	Blank(s)	Blank(s)	Blank(s)	Blank(s)	Blank(s)	Blank(s)	Blank(s)	Blank(s)	Blank(s)	Blank(s)	Blank(s)	None/Unknown	No/Unknown	Blank(s)	Blank(s)	69	Dead
65-69 years	White	Female	Divorced	2014	Unknown	Blank(s)	Right - origin of primary	Blank(s)	Blank(s)	Blank(s)	Blank(s)	Blank(s)	Blank(s)	Blank(s)	Blank(s)	IV	T4	N2	M1	33	Beam radiation	Yes	Blank(s)	30	58	Alive
65-69 years	White	Female	Divorced	1994	Undifferentiated; anaplastic; Grade IV	Blank(s)	Left - origin of primary	Blank(s)	Blank(s)	Blank(s)	Blank(s)	Blank(s)	Blank(s)	Blank(s)	Blank(s)	Blank(s)	Blank(s)	Blank(s)	Blank(s)	Blank(s)	Beam radiation	No/Unknown	Blank(s)	Blank(s)	109	Dead
65-69 years	White	Female	Married (including common law)	2000	Undifferentiated; anaplastic; Grade IV	Blank(s)	Paired site, but no information concerning laterality	Blank(s)	Blank(s)	Blank(s)	Blank(s)	Blank(s)	Blank(s)	Blank(s)	Blank(s)	Blank(s)	Blank(s)	Blank(s)	Blank(s)	0	Beam radiation	Yes	Blank(s)	Blank(s)	6	Dead
65-69 years	White	Male	Widowed	2000	Unknown	Blank(s)	Left - origin of primary	Blank(s)	Blank(s)	Blank(s)	Blank(s)	Blank(s)	Blank(s)	Blank(s)	Blank(s)	Blank(s)	Blank(s)	Blank(s)	Blank(s)	0	None/Unknown	No/Unknown	Blank(s)	Blank(s)	30	Dead
70-74 years	White	Male	Divorced	1998	Moderately differentiated; Grade II	Blank(s)	Right - origin of primary	Blank(s)	Blank(s)	Blank(s)	Blank(s)	Blank(s)	Blank(s)	Blank(s)	Blank(s)	Blank(s)	Blank(s)	Blank(s)	Blank(s)	0	Beam radiation	No/Unknown	Blank(s)	Blank(s)	62	Dead
70-74 years	White	Male	Married (including common law)	1980	Unknown	Blank(s)	Left - origin of primary	Blank(s)	Blank(s)	Blank(s)	Blank(s)	Blank(s)	Blank(s)	Blank(s)	Blank(s)	Blank(s)	Blank(s)	Blank(s)	Blank(s)	Blank(s)	None/Unknown	No/Unknown	Blank(s)	Blank(s)	181	Dead
75-79 years	White	Male	Widowed	2003	Poorly differentiated; Grade III	Blank(s)	Right - origin of primary	Blank(s)	Blank(s)	Blank(s)	Blank(s)	Blank(s)	Blank(s)	Blank(s)	Blank(s)	Blank(s)	Blank(s)	Blank(s)	Blank(s)	0	Beam radiation	No/Unknown	Blank(s)	Blank(s)	9	Dead
65-69 years	White	Female	Single (never married)	2013	Unknown	Blank(s)	Right - origin of primary	Blank(s)	Blank(s)	Blank(s)	Blank(s)	Blank(s)	Blank(s)	Blank(s)	Blank(s)	IV	T4	N2	M1	0	Beam radiation	Yes	Blank(s)	18	12	Dead
75-79 years	White	Male	Married (including common law)	2000	Undifferentiated; anaplastic; Grade IV	Blank(s)	Right - origin of primary	Blank(s)	Blank(s)	Blank(s)	Blank(s)	Blank(s)	Blank(s)	Blank(s)	Blank(s)	Blank(s)	Blank(s)	Blank(s)	Blank(s)	0	Beam radiation	Yes	Blank(s)	Blank(s)	13	Dead
75-79 years	White	Male	Married (including common law)	2004	Poorly differentiated; Grade III	Blank(s)	Left - origin of primary	Blank(s)	Blank(s)	Blank(s)	Blank(s)	Blank(s)	Blank(s)	Blank(s)	Blank(s)	IA	T1	N0	M0	21	None/Unknown	No/Unknown	Blank(s)	13	112	Dead
75-79 years	White	Male	Married (including common law)	2004	Moderately differentiated; Grade II	Blank(s)	Right - origin of primary	Blank(s)	Blank(s)	Blank(s)	Blank(s)	Blank(s)	Blank(s)	Blank(s)	Blank(s)	OCCULT	TX	N0	M0	0	None/Unknown	No/Unknown	Blank(s)	999	10	Dead
65-69 years	White	Female	Married (including common law)	2008	Poorly differentiated; Grade III	Blank(s)	Right - origin of primary	Blank(s)	Blank(s)	Blank(s)	Blank(s)	Blank(s)	Blank(s)	Blank(s)	Blank(s)	IIIA	T1	N2	M0	0	Beam radiation	Yes	Blank(s)	21	17	Dead
75-79 years	White	Male	Widowed	2001	Poorly differentiated; Grade III	Blank(s)	Paired site, but no information concerning laterality	Blank(s)	Blank(s)	Blank(s)	Blank(s)	Blank(s)	Blank(s)	Blank(s)	Blank(s)	Blank(s)	Blank(s)	Blank(s)	Blank(s)	0	None/Unknown	No/Unknown	Blank(s)	Blank(s)	5	Dead
70-74 years	White	Female	Widowed	2008	Poorly differentiated; Grade III	Blank(s)	Right - origin of primary	Blank(s)	Blank(s)	Blank(s)	Blank(s)	Blank(s)	Blank(s)	Blank(s)	Blank(s)	IV	T1	N0	M1	0	Radiation, NOS method or source not specified	Yes	Blank(s)	25	47	Dead
65-69 years	White	Male	Married (including common law)	1977	Unknown	Blank(s)	Right - origin of primary	Blank(s)	Blank(s)	Blank(s)	Blank(s)	Blank(s)	Blank(s)	Blank(s)	Blank(s)	Blank(s)	Blank(s)	Blank(s)	Blank(s)	Blank(s)	None/Unknown	No/Unknown	Blank(s)	Blank(s)	161	Dead
65-69 years	White	Female	Married (including common law)	2001	Unknown	Blank(s)	Right - origin of primary	Blank(s)	Blank(s)	Blank(s)	Blank(s)	Blank(s)	Blank(s)	Blank(s)	Blank(s)	Blank(s)	Blank(s)	Blank(s)	Blank(s)	0	Beam radiation	Yes	Blank(s)	Blank(s)	5	Dead
70-74 years	White	Male	Single (never married)	2001	Undifferentiated; anaplastic; Grade IV	Blank(s)	Right - origin of primary	Blank(s)	Blank(s)	Blank(s)	Blank(s)	Blank(s)	Blank(s)	Blank(s)	Blank(s)	Blank(s)	Blank(s)	Blank(s)	Blank(s)	0	None/Unknown	Yes	Blank(s)	Blank(s)	8	Dead
65-69 years	White	Male	Married (including common law)	1995	Poorly differentiated; Grade III	Blank(s)	Left - origin of primary	Blank(s)	Blank(s)	Blank(s)	Blank(s)	Blank(s)	Blank(s)	Blank(s)	Blank(s)	Blank(s)	Blank(s)	Blank(s)	Blank(s)	Blank(s)	Beam radiation	No/Unknown	Blank(s)	Blank(s)	55	Dead
80-84 years	White	Male	Married (including common law)	2011	Unknown	Blank(s)	Right - origin of primary	Blank(s)	Blank(s)	Blank(s)	Blank(s)	Blank(s)	Blank(s)	Blank(s)	Blank(s)	IV	T4	N2	M1	0	Beam radiation	Yes	Blank(s)	85	8	Dead
65-69 years	White	Female	Divorced	1993	Undifferentiated; anaplastic; Grade IV	Blank(s)	Left - origin of primary	Blank(s)	Blank(s)	Blank(s)	Blank(s)	Blank(s)	Blank(s)	Blank(s)	Blank(s)	Blank(s)	Blank(s)	Blank(s)	Blank(s)	Blank(s)	Beam radiation	No/Unknown	Blank(s)	Blank(s)	6	Dead
70-74 years	White	Female	Widowed	1993	Undifferentiated; anaplastic; Grade IV	Blank(s)	Left - origin of primary	Blank(s)	Blank(s)	Blank(s)	Blank(s)	Blank(s)	Blank(s)	Blank(s)	Blank(s)	Blank(s)	Blank(s)	Blank(s)	Blank(s)	Blank(s)	Beam radiation	Yes	Blank(s)	Blank(s)	12	Dead
70-74 years	Black	Female	Widowed	2004	Unknown	Blank(s)	Right - origin of primary	Blank(s)	Blank(s)	Blank(s)	Blank(s)	Blank(s)	Blank(s)	Blank(s)	Blank(s)	IV	T2	N0	M1	90	None/Unknown	No/Unknown	Blank(s)	40	0	Dead
75-79 years	White	Female	Widowed	1999	Unknown	Blank(s)	Left - origin of primary	Blank(s)	Blank(s)	Blank(s)	Blank(s)	Blank(s)	Blank(s)	Blank(s)	Blank(s)	Blank(s)	Blank(s)	Blank(s)	Blank(s)	0	Beam radiation	Yes	Blank(s)	Blank(s)	7	Dead
80-84 years	White	Female	Widowed	1998	Moderately differentiated; Grade II	Blank(s)	Right - origin of primary	Blank(s)	Blank(s)	Blank(s)	Blank(s)	Blank(s)	Blank(s)	Blank(s)	Blank(s)	Blank(s)	Blank(s)	Blank(s)	Blank(s)	0	Beam radiation	No/Unknown	Blank(s)	Blank(s)	1	Dead
75-79 years	White	Female	Unknown	1991	Poorly differentiated; Grade III	Blank(s)	Right - origin of primary	Blank(s)	Blank(s)	Blank(s)	Blank(s)	Blank(s)	Blank(s)	Blank(s)	Blank(s)	Blank(s)	Blank(s)	Blank(s)	Blank(s)	Blank(s)	None/Unknown	No/Unknown	Blank(s)	Blank(s)	0	Dead
65-69 years	White	Male	Divorced	2000	Poorly differentiated; Grade III	Blank(s)	Right - origin of primary	Blank(s)	Blank(s)	Blank(s)	Blank(s)	Blank(s)	Blank(s)	Blank(s)	Blank(s)	Blank(s)	Blank(s)	Blank(s)	Blank(s)	0	Beam radiation	No/Unknown	Blank(s)	Blank(s)	1	Dead
65-69 years	White	Male	Married (including common law)	1992	Unknown	Blank(s)	Right - origin of primary	Blank(s)	Blank(s)	Blank(s)	Blank(s)	Blank(s)	Blank(s)	Blank(s)	Blank(s)	Blank(s)	Blank(s)	Blank(s)	Blank(s)	Blank(s)	None/Unknown	No/Unknown	Blank(s)	Blank(s)	313	Alive
80-84 years	White	Male	Single (never married)	2009	Unknown	Blank(s)	Right - origin of primary	Blank(s)	Blank(s)	Blank(s)	Blank(s)	Blank(s)	Blank(s)	Blank(s)	Blank(s)	IV	T2	N0	M1	0	Beam radiation	No/Unknown	Blank(s)	40	7	Dead
75-79 years	White	Female	Divorced	2017	Moderately differentiated; Grade II	Blank(s)	Right - origin of primary	Blank(s)	Blank(s)	Blank(s)	Blank(s)	2A	p2A	p1	c0	2A	p2A	p1	c0	33	None/Unknown	No/Unknown	23	23	18	Alive
75-79 years	White	Male	Divorced	1987	Poorly differentiated; Grade III	Blank(s)	Right - origin of primary	Blank(s)	Blank(s)	Blank(s)	Blank(s)	Blank(s)	Blank(s)	Blank(s)	Blank(s)	Blank(s)	Blank(s)	Blank(s)	Blank(s)	Blank(s)	None/Unknown	No/Unknown	Blank(s)	Blank(s)	169	Dead
65-69 years	White	Male	Divorced	1985	Moderately differentiated; Grade II	Blank(s)	Right - origin of primary	Blank(s)	Blank(s)	Blank(s)	Blank(s)	Blank(s)	Blank(s)	Blank(s)	Blank(s)	Blank(s)	Blank(s)	Blank(s)	Blank(s)	Blank(s)	None/Unknown	No/Unknown	Blank(s)	Blank(s)	37	Dead
70-74 years	White	Male	Divorced	1990	Unknown	Blank(s)	Left - origin of primary	Blank(s)	Blank(s)	Blank(s)	Blank(s)	Blank(s)	Blank(s)	Blank(s)	Blank(s)	Blank(s)	Blank(s)	Blank(s)	Blank(s)	Blank(s)	Beam radiation	No/Unknown	Blank(s)	Blank(s)	5	Dead
75-79 years	White	Male	Divorced	1990	Undifferentiated; anaplastic; Grade IV	Blank(s)	Left - origin of primary	Blank(s)	Blank(s)	Blank(s)	Blank(s)	Blank(s)	Blank(s)	Blank(s)	Blank(s)	Blank(s)	Blank(s)	Blank(s)	Blank(s)	Blank(s)	None/Unknown	No/Unknown	Blank(s)	Blank(s)	1	Dead
75-79 years	White	Male	Single (never married)	1989	Undifferentiated; anaplastic; Grade IV	Blank(s)	Left - origin of primary	Blank(s)	Blank(s)	Blank(s)	Blank(s)	Blank(s)	Blank(s)	Blank(s)	Blank(s)	Blank(s)	Blank(s)	Blank(s)	Blank(s)	Blank(s)	None/Unknown	Yes	Blank(s)	Blank(s)	16	Dead
75-79 years	White	Female	Married (including common law)	1999	Moderately differentiated; Grade II	Blank(s)	Right - origin of primary	Blank(s)	Blank(s)	Blank(s)	Blank(s)	Blank(s)	Blank(s)	Blank(s)	Blank(s)	Blank(s)	Blank(s)	Blank(s)	Blank(s)	21	None/Unknown	No/Unknown	Blank(s)	Blank(s)	36	Dead
75-79 years	White	Male	Married (including common law)	1990	Moderately differentiated; Grade II	Blank(s)	Right - origin of primary	Blank(s)	Blank(s)	Blank(s)	Blank(s)	Blank(s)	Blank(s)	Blank(s)	Blank(s)	Blank(s)	Blank(s)	Blank(s)	Blank(s)	Blank(s)	None/Unknown	No/Unknown	Blank(s)	Blank(s)	44	Dead
65-69 years	White	Male	Single (never married)	1991	Unknown	Blank(s)	Left - origin of primary	Blank(s)	Blank(s)	Blank(s)	Blank(s)	Blank(s)	Blank(s)	Blank(s)	Blank(s)	Blank(s)	Blank(s)	Blank(s)	Blank(s)	Blank(s)	None/Unknown	No/Unknown	Blank(s)	Blank(s)	14	Dead
65-69 years	White	Male	Married (including common law)	1980	Undifferentiated; anaplastic; Grade IV	Blank(s)	Right - origin of primary	Blank(s)	Blank(s)	Blank(s)	Blank(s)	Blank(s)	Blank(s)	Blank(s)	Blank(s)	Blank(s)	Blank(s)	Blank(s)	Blank(s)	Blank(s)	Beam radiation	No/Unknown	Blank(s)	Blank(s)	143	Dead
85+ years	White	Male	Married (including common law)	2006	Unknown	Blank(s)	Right - origin of primary	Blank(s)	Blank(s)	Blank(s)	Blank(s)	Blank(s)	Blank(s)	Blank(s)	Blank(s)	IV	T1	N3	M1	0	None/Unknown	No/Unknown	Blank(s)	30	0	Dead
75-79 years	White	Female	Widowed	2001	Poorly differentiated; Grade III	Blank(s)	Right - origin of primary	Blank(s)	Blank(s)	Blank(s)	Blank(s)	Blank(s)	Blank(s)	Blank(s)	Blank(s)	Blank(s)	Blank(s)	Blank(s)	Blank(s)	0	Beam radiation	Yes	Blank(s)	Blank(s)	9	Dead
70-74 years	Black	Male	Married (including common law)	2000	Unknown	Blank(s)	Right - origin of primary	Blank(s)	Blank(s)	Blank(s)	Blank(s)	Blank(s)	Blank(s)	Blank(s)	Blank(s)	Blank(s)	Blank(s)	Blank(s)	Blank(s)	0	None/Unknown	No/Unknown	Blank(s)	Blank(s)	9	Dead
65-69 years	White	Male	Single (never married)	2001	Poorly differentiated; Grade III	Blank(s)	Right - origin of primary	Blank(s)	Blank(s)	Blank(s)	Blank(s)	Blank(s)	Blank(s)	Blank(s)	Blank(s)	Blank(s)	Blank(s)	Blank(s)	Blank(s)	55	None/Unknown	No/Unknown	Blank(s)	Blank(s)	6	Dead
65-69 years	White	Male	Unknown	2001	Moderately differentiated; Grade II	Blank(s)	Right - origin of primary	Blank(s)	Blank(s)	Blank(s)	Blank(s)	Blank(s)	Blank(s)	Blank(s)	Blank(s)	Blank(s)	Blank(s)	Blank(s)	Blank(s)	30	None/Unknown	No/Unknown	Blank(s)	Blank(s)	29	Dead
70-74 years	Other (American Indian/AK Native, Asian/Pacific Islander)	Male	Widowed	2000	Unknown	Blank(s)	Right - origin of primary	Blank(s)	Blank(s)	Blank(s)	Blank(s)	Blank(s)	Blank(s)	Blank(s)	Blank(s)	Blank(s)	Blank(s)	Blank(s)	Blank(s)	0	Beam radiation	Yes	Blank(s)	Blank(s)	19	Dead
65-69 years	White	Female	Divorced	2000	Poorly differentiated; Grade III	Blank(s)	Left - origin of primary	Blank(s)	Blank(s)	Blank(s)	Blank(s)	Blank(s)	Blank(s)	Blank(s)	Blank(s)	Blank(s)	Blank(s)	Blank(s)	Blank(s)	30	None/Unknown	No/Unknown	Blank(s)	Blank(s)	24	Dead
70-74 years	White	Female	Unknown	1996	Undifferentiated; anaplastic; Grade IV	Blank(s)	Left - origin of primary	Blank(s)	Blank(s)	Blank(s)	Blank(s)	Blank(s)	Blank(s)	Blank(s)	Blank(s)	Blank(s)	Blank(s)	Blank(s)	Blank(s)	Blank(s)	Beam radiation	Yes	Blank(s)	Blank(s)	82	Dead
75-79 years	Black	Male	Widowed	1999	Poorly differentiated; Grade III	Blank(s)	Left - origin of primary	Blank(s)	Blank(s)	Blank(s)	Blank(s)	Blank(s)	Blank(s)	Blank(s)	Blank(s)	Blank(s)	Blank(s)	Blank(s)	Blank(s)	0	None/Unknown	No/Unknown	Blank(s)	Blank(s)	5	Dead
65-69 years	White	Male	Married (including common law)	1982	Poorly differentiated; Grade III	Blank(s)	Right - origin of primary	Blank(s)	Blank(s)	Blank(s)	Blank(s)	Blank(s)	Blank(s)	Blank(s)	Blank(s)	Blank(s)	Blank(s)	Blank(s)	Blank(s)	Blank(s)	None/Unknown	No/Unknown	Blank(s)	Blank(s)	257	Dead
70-74 years	White	Male	Unknown	2008	Poorly differentiated; Grade III	Blank(s)	Left - origin of primary	Blank(s)	Blank(s)	Blank(s)	Blank(s)	Blank(s)	Blank(s)	Blank(s)	Blank(s)	IV	T2	N2	M1	0	Beam radiation	Yes	Blank(s)	43	8	Dead
65-69 years	Other (American Indian/AK Native, Asian/Pacific Islander)	Female	Married (including common law)	2016	Well differentiated; Grade I	Blank(s)	Right - origin of primary	Blank(s)	Blank(s)	Blank(s)	Blank(s)	1A	p1A	c0	c0	1A	p1A	c0	c0	21	None/Unknown	No/Unknown	5	5	28	Alive
75-79 years	White	Female	Married (including common law)	1998	Poorly differentiated; Grade III	Blank(s)	Right - origin of primary	Blank(s)	Blank(s)	Blank(s)	Blank(s)	Blank(s)	Blank(s)	Blank(s)	Blank(s)	Blank(s)	Blank(s)	Blank(s)	Blank(s)	30	None/Unknown	No/Unknown	Blank(s)	Blank(s)	76	Dead
75-79 years	White	Male	Unknown	2016	Unknown	Blank(s)	Right - origin of primary	Blank(s)	Blank(s)	Blank(s)	Blank(s)	1A	p1A	p0	c0	1A	p1A	p0	c0	23	None/Unknown	No/Unknown	7	7	28	Alive
65-69 years	White	Male	Married (including common law)	2009	Unknown	Blank(s)	Left - origin of primary	Blank(s)	Blank(s)	Blank(s)	Blank(s)	Blank(s)	Blank(s)	Blank(s)	Blank(s)	IIB	T2	N1	M0	45	None/Unknown	Yes	Blank(s)	17	109	Alive
65-69 years	Black	Male	Widowed	2004	Unknown	Blank(s)	Right - origin of primary	Blank(s)	Blank(s)	Blank(s)	Blank(s)	Blank(s)	Blank(s)	Blank(s)	Blank(s)	IIIA	T2	N2	M0	0	Beam radiation	Yes	Blank(s)	999	8	Dead
75-79 years	Other (American Indian/AK Native, Asian/Pacific Islander)	Male	Married (including common law)	2014	Unknown	Blank(s)	Right - origin of primary	Blank(s)	Blank(s)	Blank(s)	Blank(s)	Blank(s)	Blank(s)	Blank(s)	Blank(s)	IA	T1	N0	M0	0	Beam radiation	No/Unknown	Blank(s)	26	7	Dead
75-79 years	Other (American Indian/AK Native, Asian/Pacific Islander)	Female	Married (including common law)	2015	Well differentiated; Grade I	Blank(s)	Left - origin of primary	Blank(s)	Blank(s)	Blank(s)	Blank(s)	Blank(s)	Blank(s)	Blank(s)	Blank(s)	IIB	T2	N1	M0	0	Beam radiation	No/Unknown	Blank(s)	40	25	Alive
70-74 years	White	Female	Married (including common law)	2008	Poorly differentiated; Grade III	Blank(s)	Right - origin of primary	Blank(s)	Blank(s)	Blank(s)	Blank(s)	Blank(s)	Blank(s)	Blank(s)	Blank(s)	IB	T2	N0	M0	0	Beam radiation	No/Unknown	Blank(s)	37	32	Dead
70-74 years	White	Female	Single (never married)	2016	Unknown	Blank(s)	Left - origin of primary	Blank(s)	Blank(s)	Blank(s)	Blank(s)	4	c4	c1	c1B	4	c4	c1	c1B	0	Beam radiation	Yes	29	29	33	Alive
75-79 years	White	Female	Divorced	2004	Unknown	Blank(s)	Left - origin of primary	Blank(s)	Blank(s)	Blank(s)	Blank(s)	Blank(s)	Blank(s)	Blank(s)	Blank(s)	IIIB	T4	N2	M0	0	Beam radiation	No/Unknown	Blank(s)	50	2	Dead
65-69 years	White	Male	Single (never married)	1992	Poorly differentiated; Grade III	Blank(s)	Right - origin of primary	Blank(s)	Blank(s)	Blank(s)	Blank(s)	Blank(s)	Blank(s)	Blank(s)	Blank(s)	Blank(s)	Blank(s)	Blank(s)	Blank(s)	Blank(s)	None/Unknown	No/Unknown	Blank(s)	Blank(s)	3	Dead
65-69 years	White	Male	Single (never married)	1985	Undifferentiated; anaplastic; Grade IV	Blank(s)	Right - origin of primary	Blank(s)	Blank(s)	Blank(s)	Blank(s)	Blank(s)	Blank(s)	Blank(s)	Blank(s)	Blank(s)	Blank(s)	Blank(s)	Blank(s)	Blank(s)	None/Unknown	No/Unknown	Blank(s)	Blank(s)	123	Dead
75-79 years	White	Male	Widowed	2003	Unknown	Blank(s)	Right - origin of primary	Blank(s)	Blank(s)	Blank(s)	Blank(s)	Blank(s)	Blank(s)	Blank(s)	Blank(s)	Blank(s)	Blank(s)	Blank(s)	Blank(s)	0	Beam radiation	Yes	Blank(s)	Blank(s)	7	Dead
75-79 years	White	Female	Married (including common law)	2018	2	2	Left - origin of primary	T3	N0	M0	2B	Blank(s)	Blank(s)	Blank(s)	Blank(s)	2B	T3	N0	M0	33	None/Unknown	Yes	45	45	2	Alive
80-84 years	Black	Male	Married (including common law)	2005	Moderately differentiated; Grade II	Blank(s)	Left - origin of primary	Blank(s)	Blank(s)	Blank(s)	Blank(s)	Blank(s)	Blank(s)	Blank(s)	Blank(s)	IV	T2	N0	M1	0	None/Unknown	No/Unknown	Blank(s)	999	25	Dead
65-69 years	White	Female	Widowed	1988	Poorly differentiated; Grade III	Blank(s)	Right - origin of primary	Blank(s)	Blank(s)	Blank(s)	Blank(s)	Blank(s)	Blank(s)	Blank(s)	Blank(s)	Blank(s)	Blank(s)	Blank(s)	Blank(s)	Blank(s)	None/Unknown	No/Unknown	Blank(s)	Blank(s)	25	Dead
65-69 years	Other (American Indian/AK Native, Asian/Pacific Islander)	Female	Divorced	2018	9	9	Right - origin of primary	T1a	N0	M0	1A1	Blank(s)	Blank(s)	Blank(s)	Blank(s)	1A1	T1a	N0	M0	0	None/Unknown	No/Unknown	8	8	2	Alive
75-79 years	Other (American Indian/AK Native, Asian/Pacific Islander)	Male	Married (including common law)	2005	Unknown	Blank(s)	Right - origin of primary	Blank(s)	Blank(s)	Blank(s)	Blank(s)	Blank(s)	Blank(s)	Blank(s)	Blank(s)	IV	T4	N2	M1	0	Radiation, NOS method or source not specified	No/Unknown	Blank(s)	20	18	Dead
75-79 years	White	Male	Married (including common law)	2009	Moderately differentiated; Grade II	Blank(s)	Left - origin of primary	Blank(s)	Blank(s)	Blank(s)	Blank(s)	Blank(s)	Blank(s)	Blank(s)	Blank(s)	IA	T1	N0	M0	33	None/Unknown	No/Unknown	Blank(s)	20	114	Alive
65-69 years	White	Male	Single (never married)	2010	Unknown	Blank(s)	Bilateral, single primary	Blank(s)	Blank(s)	Blank(s)	Blank(s)	Blank(s)	Blank(s)	Blank(s)	Blank(s)	IV	T3	N1	M1	0	None/Unknown	No/Unknown	Blank(s)	999	1	Dead
70-74 years	White	Male	Single (never married)	2000	Poorly differentiated; Grade III	Blank(s)	Right - origin of primary	Blank(s)	Blank(s)	Blank(s)	Blank(s)	Blank(s)	Blank(s)	Blank(s)	Blank(s)	Blank(s)	Blank(s)	Blank(s)	Blank(s)	0	Beam radiation	No/Unknown	Blank(s)	Blank(s)	5	Dead
85+ years	Other (American Indian/AK Native, Asian/Pacific Islander)	Female	Unknown	2011	Poorly differentiated; Grade III	Blank(s)	Left - origin of primary	Blank(s)	Blank(s)	Blank(s)	Blank(s)	Blank(s)	Blank(s)	Blank(s)	Blank(s)	IV	T4	N3	M1	0	Beam radiation	No/Unknown	Blank(s)	19	22	Dead
70-74 years	White	Female	Single (never married)	1999	Moderately differentiated; Grade II	Blank(s)	Right - origin of primary	Blank(s)	Blank(s)	Blank(s)	Blank(s)	Blank(s)	Blank(s)	Blank(s)	Blank(s)	Blank(s)	Blank(s)	Blank(s)	Blank(s)	30	None/Unknown	No/Unknown	Blank(s)	Blank(s)	145	Alive
70-74 years	White	Male	Married (including common law)	1984	Well differentiated; Grade I	Blank(s)	Left - origin of primary	Blank(s)	Blank(s)	Blank(s)	Blank(s)	Blank(s)	Blank(s)	Blank(s)	Blank(s)	Blank(s)	Blank(s)	Blank(s)	Blank(s)	Blank(s)	None/Unknown	No/Unknown	Blank(s)	Blank(s)	61	Dead
65-69 years	White	Male	Married (including common law)	1990	Undifferentiated; anaplastic; Grade IV	Blank(s)	Right - origin of primary	Blank(s)	Blank(s)	Blank(s)	Blank(s)	Blank(s)	Blank(s)	Blank(s)	Blank(s)	Blank(s)	Blank(s)	Blank(s)	Blank(s)	Blank(s)	Beam radiation	Yes	Blank(s)	Blank(s)	107	Dead
75-79 years	Other (American Indian/AK Native, Asian/Pacific Islander)	Male	Married (including common law)	1992	Poorly differentiated; Grade III	Blank(s)	Left - origin of primary	Blank(s)	Blank(s)	Blank(s)	Blank(s)	Blank(s)	Blank(s)	Blank(s)	Blank(s)	Blank(s)	Blank(s)	Blank(s)	Blank(s)	Blank(s)	None/Unknown	No/Unknown	Blank(s)	Blank(s)	211	Dead
75-79 years	White	Male	Widowed	2005	Unknown	Blank(s)	Paired site, but no information concerning laterality	Blank(s)	Blank(s)	Blank(s)	Blank(s)	Blank(s)	Blank(s)	Blank(s)	Blank(s)	IV	TX	NX	M1	0	None/Unknown	No/Unknown	Blank(s)	999	50	Dead
70-74 years	White	Female	Single (never married)	2015	Moderately differentiated; Grade II	Blank(s)	Right - origin of primary	Blank(s)	Blank(s)	Blank(s)	Blank(s)	Blank(s)	Blank(s)	Blank(s)	Blank(s)	IB	T2	N0	M0	33	None/Unknown	No/Unknown	Blank(s)	12	46	Alive
75-79 years	White	Female	Widowed	2001	Poorly differentiated; Grade III	Blank(s)	Left - origin of primary	Blank(s)	Blank(s)	Blank(s)	Blank(s)	Blank(s)	Blank(s)	Blank(s)	Blank(s)	Blank(s)	Blank(s)	Blank(s)	Blank(s)	0	None/Unknown	Yes	Blank(s)	Blank(s)	9	Dead
65-69 years	White	Female	Married (including common law)	1994	Unknown	Blank(s)	Right - origin of primary	Blank(s)	Blank(s)	Blank(s)	Blank(s)	Blank(s)	Blank(s)	Blank(s)	Blank(s)	Blank(s)	Blank(s)	Blank(s)	Blank(s)	Blank(s)	None/Unknown	No/Unknown	Blank(s)	Blank(s)	13	Dead
65-69 years	White	Male	Married (including common law)	2007	Moderately differentiated; Grade II	Blank(s)	Right - origin of primary	Blank(s)	Blank(s)	Blank(s)	Blank(s)	Blank(s)	Blank(s)	Blank(s)	Blank(s)	IIIB	T4	N2	M0	80	None/Unknown	No/Unknown	Blank(s)	999	0	Dead
85+ years	White	Female	Widowed	2010	Unknown	Blank(s)	Right - origin of primary	Blank(s)	Blank(s)	Blank(s)	Blank(s)	Blank(s)	Blank(s)	Blank(s)	Blank(s)	IIIB	T4	N2	M0	0	None/Unknown	No/Unknown	Blank(s)	999	1	Dead
65-69 years	White	Female	Widowed	1991	Undifferentiated; anaplastic; Grade IV	Blank(s)	Left - origin of primary	Blank(s)	Blank(s)	Blank(s)	Blank(s)	Blank(s)	Blank(s)	Blank(s)	Blank(s)	Blank(s)	Blank(s)	Blank(s)	Blank(s)	Blank(s)	None/Unknown	No/Unknown	Blank(s)	Blank(s)	14	Dead
65-69 years	White	Male	Single (never married)	1988	Unknown	Blank(s)	Left - origin of primary	Blank(s)	Blank(s)	Blank(s)	Blank(s)	Blank(s)	Blank(s)	Blank(s)	Blank(s)	Blank(s)	Blank(s)	Blank(s)	Blank(s)	Blank(s)	None/Unknown	Yes	Blank(s)	Blank(s)	18	Dead
65-69 years	White	Male	Married (including common law)	1994	Poorly differentiated; Grade III	Blank(s)	Right - origin of primary	Blank(s)	Blank(s)	Blank(s)	Blank(s)	Blank(s)	Blank(s)	Blank(s)	Blank(s)	Blank(s)	Blank(s)	Blank(s)	Blank(s)	Blank(s)	None/Unknown	No/Unknown	Blank(s)	Blank(s)	30	Dead
65-69 years	White	Female	Married (including common law)	1990	Well differentiated; Grade I	Blank(s)	Left - origin of primary	Blank(s)	Blank(s)	Blank(s)	Blank(s)	Blank(s)	Blank(s)	Blank(s)	Blank(s)	Blank(s)	Blank(s)	Blank(s)	Blank(s)	Blank(s)	None/Unknown	No/Unknown	Blank(s)	Blank(s)	81	Dead
85+ years	White	Female	Widowed	1986	Poorly differentiated; Grade III	Blank(s)	Right - origin of primary	Blank(s)	Blank(s)	Blank(s)	Blank(s)	Blank(s)	Blank(s)	Blank(s)	Blank(s)	Blank(s)	Blank(s)	Blank(s)	Blank(s)	Blank(s)	None/Unknown	No/Unknown	Blank(s)	Blank(s)	89	Dead
65-69 years	White	Female	Unknown	1997	Unknown	Blank(s)	Right - origin of primary	Blank(s)	Blank(s)	Blank(s)	Blank(s)	Blank(s)	Blank(s)	Blank(s)	Blank(s)	Blank(s)	Blank(s)	Blank(s)	Blank(s)	Blank(s)	None/Unknown	No/Unknown	Blank(s)	Blank(s)	3	Dead
80-84 years	White	Female	Widowed	1991	Poorly differentiated; Grade III	Blank(s)	Right - origin of primary	Blank(s)	Blank(s)	Blank(s)	Blank(s)	Blank(s)	Blank(s)	Blank(s)	Blank(s)	Blank(s)	Blank(s)	Blank(s)	Blank(s)	Blank(s)	Beam radiation	No/Unknown	Blank(s)	Blank(s)	62	Dead
65-69 years	White	Female	Divorced	1996	Undifferentiated; anaplastic; Grade IV	Blank(s)	Right - origin of primary	Blank(s)	Blank(s)	Blank(s)	Blank(s)	Blank(s)	Blank(s)	Blank(s)	Blank(s)	Blank(s)	Blank(s)	Blank(s)	Blank(s)	Blank(s)	None/Unknown	Yes	Blank(s)	Blank(s)	12	Dead
75-79 years	White	Female	Divorced	1998	Poorly differentiated; Grade III	Blank(s)	Right - origin of primary	Blank(s)	Blank(s)	Blank(s)	Blank(s)	Blank(s)	Blank(s)	Blank(s)	Blank(s)	Blank(s)	Blank(s)	Blank(s)	Blank(s)	0	Beam radiation	No/Unknown	Blank(s)	Blank(s)	34	Dead
75-79 years	White	Male	Married (including common law)	1996	Unknown	Blank(s)	Left - origin of primary	Blank(s)	Blank(s)	Blank(s)	Blank(s)	Blank(s)	Blank(s)	Blank(s)	Blank(s)	Blank(s)	Blank(s)	Blank(s)	Blank(s)	Blank(s)	Radiation, NOS method or source not specified	Yes	Blank(s)	Blank(s)	3	Dead
65-69 years	White	Female	Single (never married)	1997	Poorly differentiated; Grade III	Blank(s)	Left - origin of primary	Blank(s)	Blank(s)	Blank(s)	Blank(s)	Blank(s)	Blank(s)	Blank(s)	Blank(s)	Blank(s)	Blank(s)	Blank(s)	Blank(s)	Blank(s)	None/Unknown	Yes	Blank(s)	Blank(s)	119	Dead
80-84 years	White	Female	Widowed	2013	Unknown	Blank(s)	Left - origin of primary	Blank(s)	Blank(s)	Blank(s)	Blank(s)	Blank(s)	Blank(s)	Blank(s)	Blank(s)	IIIB	T4	N0	M0	0	None/Unknown	Yes	Blank(s)	999	53	Dead
80-84 years	White	Male	Married (including common law)	2007	Unknown	Blank(s)	Right - origin of primary	Blank(s)	Blank(s)	Blank(s)	Blank(s)	Blank(s)	Blank(s)	Blank(s)	Blank(s)	IIIB	T4	N2	M0	0	None/Unknown	No/Unknown	Blank(s)	999	3	Dead
85+ years	White	Male	Widowed	2005	Unknown	Blank(s)	Left - origin of primary	Blank(s)	Blank(s)	Blank(s)	Blank(s)	Blank(s)	Blank(s)	Blank(s)	Blank(s)	IIB	T2	N1	M0	0	None/Unknown	No/Unknown	Blank(s)	50	3	Dead
80-84 years	White	Female	Married (including common law)	2010	Unknown	Blank(s)	Right - origin of primary	Blank(s)	Blank(s)	Blank(s)	Blank(s)	Blank(s)	Blank(s)	Blank(s)	Blank(s)	IV	T4	N1	M1	0	None/Unknown	Yes	Blank(s)	999	9	Dead
70-74 years	White	Female	Married (including common law)	2016	Moderately differentiated; Grade II	Blank(s)	Left - origin of primary	Blank(s)	Blank(s)	Blank(s)	Blank(s)	1A	p1B	p0	c0	1A	p1B	p0	c0	33	None/Unknown	No/Unknown	22	22	30	Alive
80-84 years	White	Male	Married (including common law)	2005	Unknown	Blank(s)	Right - origin of primary	Blank(s)	Blank(s)	Blank(s)	Blank(s)	Blank(s)	Blank(s)	Blank(s)	Blank(s)	IIIB	T4	N1	M0	0	None/Unknown	No/Unknown	Blank(s)	999	0	Dead
70-74 years	White	Female	Widowed	2010	Unknown	Blank(s)	Right - origin of primary	Blank(s)	Blank(s)	Blank(s)	Blank(s)	Blank(s)	Blank(s)	Blank(s)	Blank(s)	IV	T2	N1	M1	0	Beam radiation	No/Unknown	Blank(s)	29	6	Dead
85+ years	White	Male	Widowed	2005	Unknown	Blank(s)	Right - origin of primary	Blank(s)	Blank(s)	Blank(s)	Blank(s)	Blank(s)	Blank(s)	Blank(s)	Blank(s)	IB	T2	N0	M0	0	Beam radiation	No/Unknown	Blank(s)	50	59	Dead
70-74 years	Black	Female	Widowed	2002	Unknown	Blank(s)	Right - origin of primary	Blank(s)	Blank(s)	Blank(s)	Blank(s)	Blank(s)	Blank(s)	Blank(s)	Blank(s)	Blank(s)	Blank(s)	Blank(s)	Blank(s)	0	Beam radiation	Yes	Blank(s)	Blank(s)	21	Dead
65-69 years	White	Female	Divorced	1984	Unknown	Blank(s)	Right - origin of primary	Blank(s)	Blank(s)	Blank(s)	Blank(s)	Blank(s)	Blank(s)	Blank(s)	Blank(s)	Blank(s)	Blank(s)	Blank(s)	Blank(s)	Blank(s)	None/Unknown	No/Unknown	Blank(s)	Blank(s)	0	Dead
65-69 years	White	Male	Married (including common law)	1986	Poorly differentiated; Grade III	Blank(s)	Right - origin of primary	Blank(s)	Blank(s)	Blank(s)	Blank(s)	Blank(s)	Blank(s)	Blank(s)	Blank(s)	Blank(s)	Blank(s)	Blank(s)	Blank(s)	Blank(s)	Beam radiation	No/Unknown	Blank(s)	Blank(s)	52	Dead
75-79 years	White	Male	Married (including common law)	1981	Unknown	Blank(s)	Left - origin of primary	Blank(s)	Blank(s)	Blank(s)	Blank(s)	Blank(s)	Blank(s)	Blank(s)	Blank(s)	Blank(s)	Blank(s)	Blank(s)	Blank(s)	Blank(s)	Beam radiation	No/Unknown	Blank(s)	Blank(s)	4	Dead
75-79 years	White	Male	Married (including common law)	1976	Unknown	Blank(s)	Right - origin of primary	Blank(s)	Blank(s)	Blank(s)	Blank(s)	Blank(s)	Blank(s)	Blank(s)	Blank(s)	Blank(s)	Blank(s)	Blank(s)	Blank(s)	Blank(s)	Beam radiation	No/Unknown	Blank(s)	Blank(s)	2	Dead
75-79 years	White	Female	Married (including common law)	1994	Poorly differentiated; Grade III	Blank(s)	Left - origin of primary	Blank(s)	Blank(s)	Blank(s)	Blank(s)	Blank(s)	Blank(s)	Blank(s)	Blank(s)	Blank(s)	Blank(s)	Blank(s)	Blank(s)	Blank(s)	None/Unknown	No/Unknown	Blank(s)	Blank(s)	67	Dead
70-74 years	White	Female	Widowed	1985	Undifferentiated; anaplastic; Grade IV	Blank(s)	Left - origin of primary	Blank(s)	Blank(s)	Blank(s)	Blank(s)	Blank(s)	Blank(s)	Blank(s)	Blank(s)	Blank(s)	Blank(s)	Blank(s)	Blank(s)	Blank(s)	None/Unknown	No/Unknown	Blank(s)	Blank(s)	0	Dead
80-84 years	White	Male	Married (including common law)	1981	Well differentiated; Grade I	Blank(s)	Right - origin of primary	Blank(s)	Blank(s)	Blank(s)	Blank(s)	Blank(s)	Blank(s)	Blank(s)	Blank(s)	Blank(s)	Blank(s)	Blank(s)	Blank(s)	Blank(s)	None/Unknown	No/Unknown	Blank(s)	Blank(s)	1	Dead
65-69 years	White	Male	Married (including common law)	1976	Unknown	Blank(s)	Left - origin of primary	Blank(s)	Blank(s)	Blank(s)	Blank(s)	Blank(s)	Blank(s)	Blank(s)	Blank(s)	Blank(s)	Blank(s)	Blank(s)	Blank(s)	Blank(s)	None/Unknown	Yes	Blank(s)	Blank(s)	2	Dead
80-84 years	White	Male	Widowed	1976	Undifferentiated; anaplastic; Grade IV	Blank(s)	Left - origin of primary	Blank(s)	Blank(s)	Blank(s)	Blank(s)	Blank(s)	Blank(s)	Blank(s)	Blank(s)	Blank(s)	Blank(s)	Blank(s)	Blank(s)	Blank(s)	None/Unknown	No/Unknown	Blank(s)	Blank(s)	0	Dead
65-69 years	White	Female	Widowed	1976	Unknown	Blank(s)	Right - origin of primary	Blank(s)	Blank(s)	Blank(s)	Blank(s)	Blank(s)	Blank(s)	Blank(s)	Blank(s)	Blank(s)	Blank(s)	Blank(s)	Blank(s)	Blank(s)	None/Unknown	No/Unknown	Blank(s)	Blank(s)	191	Dead
65-69 years	White	Female	Married (including common law)	1982	Unknown	Blank(s)	Left - origin of primary	Blank(s)	Blank(s)	Blank(s)	Blank(s)	Blank(s)	Blank(s)	Blank(s)	Blank(s)	Blank(s)	Blank(s)	Blank(s)	Blank(s)	Blank(s)	None/Unknown	No/Unknown	Blank(s)	Blank(s)	29	Dead
70-74 years	White	Male	Married (including common law)	1983	Moderately differentiated; Grade II	Blank(s)	Left - origin of primary	Blank(s)	Blank(s)	Blank(s)	Blank(s)	Blank(s)	Blank(s)	Blank(s)	Blank(s)	Blank(s)	Blank(s)	Blank(s)	Blank(s)	Blank(s)	None/Unknown	No/Unknown	Blank(s)	Blank(s)	11	Dead
75-79 years	White	Male	Married (including common law)	1990	Moderately differentiated; Grade II	Blank(s)	Right - origin of primary	Blank(s)	Blank(s)	Blank(s)	Blank(s)	Blank(s)	Blank(s)	Blank(s)	Blank(s)	Blank(s)	Blank(s)	Blank(s)	Blank(s)	Blank(s)	Beam radiation	No/Unknown	Blank(s)	Blank(s)	0	Dead
80-84 years	White	Female	Widowed	1983	Unknown	Blank(s)	Right - origin of primary	Blank(s)	Blank(s)	Blank(s)	Blank(s)	Blank(s)	Blank(s)	Blank(s)	Blank(s)	Blank(s)	Blank(s)	Blank(s)	Blank(s)	Blank(s)	None/Unknown	No/Unknown	Blank(s)	Blank(s)	1	Dead
75-79 years	Other (American Indian/AK Native, Asian/Pacific Islander)	Female	Married (including common law)	1996	Moderately differentiated; Grade II	Blank(s)	Right - origin of primary	Blank(s)	Blank(s)	Blank(s)	Blank(s)	Blank(s)	Blank(s)	Blank(s)	Blank(s)	Blank(s)	Blank(s)	Blank(s)	Blank(s)	Blank(s)	None/Unknown	No/Unknown	Blank(s)	Blank(s)	139	Dead
65-69 years	White	Male	Married (including common law)	1975	Undifferentiated; anaplastic; Grade IV	Blank(s)	Left - origin of primary	Blank(s)	Blank(s)	Blank(s)	Blank(s)	Blank(s)	Blank(s)	Blank(s)	Blank(s)	Blank(s)	Blank(s)	Blank(s)	Blank(s)	Blank(s)	None/Unknown	No/Unknown	Blank(s)	Blank(s)	193	Dead
75-79 years	White	Female	Married (including common law)	1975	Unknown	Blank(s)	Right - origin of primary	Blank(s)	Blank(s)	Blank(s)	Blank(s)	Blank(s)	Blank(s)	Blank(s)	Blank(s)	Blank(s)	Blank(s)	Blank(s)	Blank(s)	Blank(s)	None/Unknown	No/Unknown	Blank(s)	Blank(s)	11	Dead
65-69 years	White	Female	Widowed	1986	Moderately differentiated; Grade II	Blank(s)	Right - origin of primary	Blank(s)	Blank(s)	Blank(s)	Blank(s)	Blank(s)	Blank(s)	Blank(s)	Blank(s)	Blank(s)	Blank(s)	Blank(s)	Blank(s)	Blank(s)	None/Unknown	No/Unknown	Blank(s)	Blank(s)	41	Dead
70-74 years	White	Male	Married (including common law)	1976	Undifferentiated; anaplastic; Grade IV	Blank(s)	Left - origin of primary	Blank(s)	Blank(s)	Blank(s)	Blank(s)	Blank(s)	Blank(s)	Blank(s)	Blank(s)	Blank(s)	Blank(s)	Blank(s)	Blank(s)	Blank(s)	None/Unknown	No/Unknown	Blank(s)	Blank(s)	181	Dead
65-69 years	White	Female	Widowed	1982	Poorly differentiated; Grade III	Blank(s)	Right - origin of primary	Blank(s)	Blank(s)	Blank(s)	Blank(s)	Blank(s)	Blank(s)	Blank(s)	Blank(s)	Blank(s)	Blank(s)	Blank(s)	Blank(s)	Blank(s)	None/Unknown	No/Unknown	Blank(s)	Blank(s)	48	Dead
80-84 years	White	Male	Widowed	1975	Unknown	Blank(s)	Right - origin of primary	Blank(s)	Blank(s)	Blank(s)	Blank(s)	Blank(s)	Blank(s)	Blank(s)	Blank(s)	Blank(s)	Blank(s)	Blank(s)	Blank(s)	Blank(s)	Beam radiation	No/Unknown	Blank(s)	Blank(s)	7	Dead
70-74 years	White	Male	Married (including common law)	1976	Undifferentiated; anaplastic; Grade IV	Blank(s)	Left - origin of primary	Blank(s)	Blank(s)	Blank(s)	Blank(s)	Blank(s)	Blank(s)	Blank(s)	Blank(s)	Blank(s)	Blank(s)	Blank(s)	Blank(s)	Blank(s)	None/Unknown	Yes	Blank(s)	Blank(s)	3	Dead
70-74 years	White	Female	Widowed	1977	Undifferentiated; anaplastic; Grade IV	Blank(s)	Left - origin of primary	Blank(s)	Blank(s)	Blank(s)	Blank(s)	Blank(s)	Blank(s)	Blank(s)	Blank(s)	Blank(s)	Blank(s)	Blank(s)	Blank(s)	Blank(s)	None/Unknown	No/Unknown	Blank(s)	Blank(s)	3	Dead
65-69 years	White	Male	Married (including common law)	1975	Unknown	Blank(s)	Left - origin of primary	Blank(s)	Blank(s)	Blank(s)	Blank(s)	Blank(s)	Blank(s)	Blank(s)	Blank(s)	Blank(s)	Blank(s)	Blank(s)	Blank(s)	Blank(s)	Beam radiation	No/Unknown	Blank(s)	Blank(s)	11	Dead
75-79 years	White	Female	Widowed	1986	Unknown	Blank(s)	Right - origin of primary	Blank(s)	Blank(s)	Blank(s)	Blank(s)	Blank(s)	Blank(s)	Blank(s)	Blank(s)	Blank(s)	Blank(s)	Blank(s)	Blank(s)	Blank(s)	None/Unknown	Yes	Blank(s)	Blank(s)	14	Dead
70-74 years	White	Female	Widowed	1983	Unknown	Blank(s)	Left - origin of primary	Blank(s)	Blank(s)	Blank(s)	Blank(s)	Blank(s)	Blank(s)	Blank(s)	Blank(s)	Blank(s)	Blank(s)	Blank(s)	Blank(s)	Blank(s)	None/Unknown	No/Unknown	Blank(s)	Blank(s)	10	Dead
80-84 years	White	Female	Widowed	2017	Unknown	Blank(s)	Right - origin of primary	Blank(s)	Blank(s)	Blank(s)	Blank(s)	99	c2	c0	c0	99	c2	c0	c0	0	None/Unknown	No/Unknown	999	999	12	Dead
65-69 years	Black	Male	Married (including common law)	1989	Poorly differentiated; Grade III	Blank(s)	Right - origin of primary	Blank(s)	Blank(s)	Blank(s)	Blank(s)	Blank(s)	Blank(s)	Blank(s)	Blank(s)	Blank(s)	Blank(s)	Blank(s)	Blank(s)	Blank(s)	Beam radiation	No/Unknown	Blank(s)	Blank(s)	18	Dead
65-69 years	White	Female	Separated	1979	Unknown	Blank(s)	Left - origin of primary	Blank(s)	Blank(s)	Blank(s)	Blank(s)	Blank(s)	Blank(s)	Blank(s)	Blank(s)	Blank(s)	Blank(s)	Blank(s)	Blank(s)	Blank(s)	Beam radiation	No/Unknown	Blank(s)	Blank(s)	16	Dead
65-69 years	White	Male	Married (including common law)	1977	Poorly differentiated; Grade III	Blank(s)	Left - origin of primary	Blank(s)	Blank(s)	Blank(s)	Blank(s)	Blank(s)	Blank(s)	Blank(s)	Blank(s)	Blank(s)	Blank(s)	Blank(s)	Blank(s)	Blank(s)	Beam radiation	No/Unknown	Blank(s)	Blank(s)	7	Dead
75-79 years	White	Male	Married (including common law)	1979	Poorly differentiated; Grade III	Blank(s)	Right - origin of primary	Blank(s)	Blank(s)	Blank(s)	Blank(s)	Blank(s)	Blank(s)	Blank(s)	Blank(s)	Blank(s)	Blank(s)	Blank(s)	Blank(s)	Blank(s)	Beam radiation	No/Unknown	Blank(s)	Blank(s)	2	Dead
65-69 years	White	Male	Divorced	1976	Unknown	Blank(s)	Bilateral, single primary	Blank(s)	Blank(s)	Blank(s)	Blank(s)	Blank(s)	Blank(s)	Blank(s)	Blank(s)	Blank(s)	Blank(s)	Blank(s)	Blank(s)	Blank(s)	Beam radiation	No/Unknown	Blank(s)	Blank(s)	1	Dead
65-69 years	Other (American Indian/AK Native, Asian/Pacific Islander)	Male	Married (including common law)	1978	Well differentiated; Grade I	Blank(s)	Right - origin of primary	Blank(s)	Blank(s)	Blank(s)	Blank(s)	Blank(s)	Blank(s)	Blank(s)	Blank(s)	Blank(s)	Blank(s)	Blank(s)	Blank(s)	Blank(s)	None/Unknown	No/Unknown	Blank(s)	Blank(s)	258	Dead
70-74 years	Black	Male	Single (never married)	1976	Unknown	Blank(s)	Right - origin of primary	Blank(s)	Blank(s)	Blank(s)	Blank(s)	Blank(s)	Blank(s)	Blank(s)	Blank(s)	Blank(s)	Blank(s)	Blank(s)	Blank(s)	Blank(s)	None/Unknown	Yes	Blank(s)	Blank(s)	3	Dead
80-84 years	White	Male	Single (never married)	1977	Well differentiated; Grade I	Blank(s)	Right - origin of primary	Blank(s)	Blank(s)	Blank(s)	Blank(s)	Blank(s)	Blank(s)	Blank(s)	Blank(s)	Blank(s)	Blank(s)	Blank(s)	Blank(s)	Blank(s)	Beam radiation	No/Unknown	Blank(s)	Blank(s)	2	Dead
70-74 years	White	Male	Married (including common law)	1989	Poorly differentiated; Grade III	Blank(s)	Left - origin of primary	Blank(s)	Blank(s)	Blank(s)	Blank(s)	Blank(s)	Blank(s)	Blank(s)	Blank(s)	Blank(s)	Blank(s)	Blank(s)	Blank(s)	Blank(s)	Beam radiation	No/Unknown	Blank(s)	Blank(s)	6	Dead
85+ years	White	Male	Married (including common law)	1977	Unknown	Blank(s)	Right - origin of primary	Blank(s)	Blank(s)	Blank(s)	Blank(s)	Blank(s)	Blank(s)	Blank(s)	Blank(s)	Blank(s)	Blank(s)	Blank(s)	Blank(s)	Blank(s)	Beam radiation	No/Unknown	Blank(s)	Blank(s)	2	Dead
70-74 years	White	Male	Divorced	1977	Poorly differentiated; Grade III	Blank(s)	Left - origin of primary	Blank(s)	Blank(s)	Blank(s)	Blank(s)	Blank(s)	Blank(s)	Blank(s)	Blank(s)	Blank(s)	Blank(s)	Blank(s)	Blank(s)	Blank(s)	Beam radiation	No/Unknown	Blank(s)	Blank(s)	42	Dead
65-69 years	White	Male	Divorced	1977	Poorly differentiated; Grade III	Blank(s)	Right - origin of primary	Blank(s)	Blank(s)	Blank(s)	Blank(s)	Blank(s)	Blank(s)	Blank(s)	Blank(s)	Blank(s)	Blank(s)	Blank(s)	Blank(s)	Blank(s)	Beam radiation	No/Unknown	Blank(s)	Blank(s)	29	Dead
70-74 years	White	Female	Divorced	1981	Poorly differentiated; Grade III	Blank(s)	Right - origin of primary	Blank(s)	Blank(s)	Blank(s)	Blank(s)	Blank(s)	Blank(s)	Blank(s)	Blank(s)	Blank(s)	Blank(s)	Blank(s)	Blank(s)	Blank(s)	None/Unknown	No/Unknown	Blank(s)	Blank(s)	117	Dead
70-74 years	White	Male	Married (including common law)	1978	Undifferentiated; anaplastic; Grade IV	Blank(s)	Left - origin of primary	Blank(s)	Blank(s)	Blank(s)	Blank(s)	Blank(s)	Blank(s)	Blank(s)	Blank(s)	Blank(s)	Blank(s)	Blank(s)	Blank(s)	Blank(s)	Beam radiation	No/Unknown	Blank(s)	Blank(s)	7	Dead
80-84 years	White	Female	Widowed	1977	Unknown	Blank(s)	Right - origin of primary	Blank(s)	Blank(s)	Blank(s)	Blank(s)	Blank(s)	Blank(s)	Blank(s)	Blank(s)	Blank(s)	Blank(s)	Blank(s)	Blank(s)	Blank(s)	None/Unknown	No/Unknown	Blank(s)	Blank(s)	0	Dead
65-69 years	White	Male	Married (including common law)	1979	Unknown	Blank(s)	Right - origin of primary	Blank(s)	Blank(s)	Blank(s)	Blank(s)	Blank(s)	Blank(s)	Blank(s)	Blank(s)	Blank(s)	Blank(s)	Blank(s)	Blank(s)	Blank(s)	None/Unknown	No/Unknown	Blank(s)	Blank(s)	0	Dead
65-69 years	White	Male	Married (including common law)	1975	Unknown	Blank(s)	Right - origin of primary	Blank(s)	Blank(s)	Blank(s)	Blank(s)	Blank(s)	Blank(s)	Blank(s)	Blank(s)	Blank(s)	Blank(s)	Blank(s)	Blank(s)	Blank(s)	None/Unknown	No/Unknown	Blank(s)	Blank(s)	142	Dead
75-79 years	Other (American Indian/AK Native, Asian/Pacific Islander)	Male	Married (including common law)	1979	Unknown	Blank(s)	Paired site, but no information concerning laterality	Blank(s)	Blank(s)	Blank(s)	Blank(s)	Blank(s)	Blank(s)	Blank(s)	Blank(s)	Blank(s)	Blank(s)	Blank(s)	Blank(s)	Blank(s)	None/Unknown	No/Unknown	Blank(s)	Blank(s)	7	Dead
70-74 years	White	Male	Married (including common law)	1976	Unknown	Blank(s)	Right - origin of primary	Blank(s)	Blank(s)	Blank(s)	Blank(s)	Blank(s)	Blank(s)	Blank(s)	Blank(s)	Blank(s)	Blank(s)	Blank(s)	Blank(s)	Blank(s)	Beam radiation	No/Unknown	Blank(s)	Blank(s)	7	Dead
70-74 years	White	Male	Married (including common law)	1979	Poorly differentiated; Grade III	Blank(s)	Left - origin of primary	Blank(s)	Blank(s)	Blank(s)	Blank(s)	Blank(s)	Blank(s)	Blank(s)	Blank(s)	Blank(s)	Blank(s)	Blank(s)	Blank(s)	Blank(s)	None/Unknown	No/Unknown	Blank(s)	Blank(s)	0	Dead
70-74 years	White	Male	Married (including common law)	1979	Undifferentiated; anaplastic; Grade IV	Blank(s)	Right - origin of primary	Blank(s)	Blank(s)	Blank(s)	Blank(s)	Blank(s)	Blank(s)	Blank(s)	Blank(s)	Blank(s)	Blank(s)	Blank(s)	Blank(s)	Blank(s)	None/Unknown	No/Unknown	Blank(s)	Blank(s)	0	Dead
70-74 years	White	Male	Married (including common law)	1979	Poorly differentiated; Grade III	Blank(s)	Left - origin of primary	Blank(s)	Blank(s)	Blank(s)	Blank(s)	Blank(s)	Blank(s)	Blank(s)	Blank(s)	Blank(s)	Blank(s)	Blank(s)	Blank(s)	Blank(s)	Beam radiation	No/Unknown	Blank(s)	Blank(s)	4	Dead
85+ years	White	Female	Married (including common law)	2010	Unknown	Blank(s)	Left - origin of primary	Blank(s)	Blank(s)	Blank(s)	Blank(s)	Blank(s)	Blank(s)	Blank(s)	Blank(s)	IV	T4	N2	M1	0	None/Unknown	No/Unknown	Blank(s)	45	20	Dead
65-69 years	White	Male	Married (including common law)	1975	Unknown	Blank(s)	Left - origin of primary	Blank(s)	Blank(s)	Blank(s)	Blank(s)	Blank(s)	Blank(s)	Blank(s)	Blank(s)	Blank(s)	Blank(s)	Blank(s)	Blank(s)	Blank(s)	Beam radiation	No/Unknown	Blank(s)	Blank(s)	4	Dead
70-74 years	White	Male	Single (never married)	1989	Poorly differentiated; Grade III	Blank(s)	Right - origin of primary	Blank(s)	Blank(s)	Blank(s)	Blank(s)	Blank(s)	Blank(s)	Blank(s)	Blank(s)	Blank(s)	Blank(s)	Blank(s)	Blank(s)	Blank(s)	None/Unknown	No/Unknown	Blank(s)	Blank(s)	6	Dead
65-69 years	White	Male	Divorced	1979	Undifferentiated; anaplastic; Grade IV	Blank(s)	Right - origin of primary	Blank(s)	Blank(s)	Blank(s)	Blank(s)	Blank(s)	Blank(s)	Blank(s)	Blank(s)	Blank(s)	Blank(s)	Blank(s)	Blank(s)	Blank(s)	Beam radiation	No/Unknown	Blank(s)	Blank(s)	4	Dead
70-74 years	White	Male	Widowed	1976	Unknown	Blank(s)	Bilateral, single primary	Blank(s)	Blank(s)	Blank(s)	Blank(s)	Blank(s)	Blank(s)	Blank(s)	Blank(s)	Blank(s)	Blank(s)	Blank(s)	Blank(s)	Blank(s)	None/Unknown	No/Unknown	Blank(s)	Blank(s)	1	Dead
70-74 years	White	Male	Widowed	1979	Undifferentiated; anaplastic; Grade IV	Blank(s)	Left - origin of primary	Blank(s)	Blank(s)	Blank(s)	Blank(s)	Blank(s)	Blank(s)	Blank(s)	Blank(s)	Blank(s)	Blank(s)	Blank(s)	Blank(s)	Blank(s)	Beam radiation	No/Unknown	Blank(s)	Blank(s)	5	Dead
75-79 years	White	Male	Married (including common law)	1977	Well differentiated; Grade I	Blank(s)	Right - origin of primary	Blank(s)	Blank(s)	Blank(s)	Blank(s)	Blank(s)	Blank(s)	Blank(s)	Blank(s)	Blank(s)	Blank(s)	Blank(s)	Blank(s)	Blank(s)	None/Unknown	No/Unknown	Blank(s)	Blank(s)	0	Dead
75-79 years	White	Male	Married (including common law)	1977	Undifferentiated; anaplastic; Grade IV	Blank(s)	Left - origin of primary	Blank(s)	Blank(s)	Blank(s)	Blank(s)	Blank(s)	Blank(s)	Blank(s)	Blank(s)	Blank(s)	Blank(s)	Blank(s)	Blank(s)	Blank(s)	None/Unknown	No/Unknown	Blank(s)	Blank(s)	0	Dead
75-79 years	Other (American Indian/AK Native, Asian/Pacific Islander)	Female	Widowed	1979	Poorly differentiated; Grade III	Blank(s)	Right - origin of primary	Blank(s)	Blank(s)	Blank(s)	Blank(s)	Blank(s)	Blank(s)	Blank(s)	Blank(s)	Blank(s)	Blank(s)	Blank(s)	Blank(s)	Blank(s)	Beam radiation	No/Unknown	Blank(s)	Blank(s)	1	Dead
65-69 years	White	Male	Married (including common law)	1979	Undifferentiated; anaplastic; Grade IV	Blank(s)	Left - origin of primary	Blank(s)	Blank(s)	Blank(s)	Blank(s)	Blank(s)	Blank(s)	Blank(s)	Blank(s)	Blank(s)	Blank(s)	Blank(s)	Blank(s)	Blank(s)	Beam radiation	Yes	Blank(s)	Blank(s)	5	Dead
70-74 years	Black	Male	Separated	1977	Unknown	Blank(s)	Right - origin of primary	Blank(s)	Blank(s)	Blank(s)	Blank(s)	Blank(s)	Blank(s)	Blank(s)	Blank(s)	Blank(s)	Blank(s)	Blank(s)	Blank(s)	Blank(s)	None/Unknown	No/Unknown	Blank(s)	Blank(s)	55	Dead
70-74 years	Other (American Indian/AK Native, Asian/Pacific Islander)	Male	Widowed	1979	Unknown	Blank(s)	Paired site, but no information concerning laterality	Blank(s)	Blank(s)	Blank(s)	Blank(s)	Blank(s)	Blank(s)	Blank(s)	Blank(s)	Blank(s)	Blank(s)	Blank(s)	Blank(s)	Blank(s)	None/Unknown	No/Unknown	Blank(s)	Blank(s)	1	Dead
70-74 years	White	Male	Married (including common law)	1978	Unknown	Blank(s)	Right - origin of primary	Blank(s)	Blank(s)	Blank(s)	Blank(s)	Blank(s)	Blank(s)	Blank(s)	Blank(s)	Blank(s)	Blank(s)	Blank(s)	Blank(s)	Blank(s)	None/Unknown	No/Unknown	Blank(s)	Blank(s)	44	Dead
85+ years	White	Female	Married (including common law)	2000	Unknown	Blank(s)	Left - origin of primary	Blank(s)	Blank(s)	Blank(s)	Blank(s)	Blank(s)	Blank(s)	Blank(s)	Blank(s)	Blank(s)	Blank(s)	Blank(s)	Blank(s)	0	None/Unknown	No/Unknown	Blank(s)	Blank(s)	0	Dead
70-74 years	White	Male	Single (never married)	2006	Undifferentiated; anaplastic; Grade IV	Blank(s)	Left - origin of primary	Blank(s)	Blank(s)	Blank(s)	Blank(s)	Blank(s)	Blank(s)	Blank(s)	Blank(s)	IA	T1	N0	M0	45	None/Unknown	Yes	Blank(s)	19	21	Dead
75-79 years	White	Male	Married (including common law)	1977	Undifferentiated; anaplastic; Grade IV	Blank(s)	Right - origin of primary	Blank(s)	Blank(s)	Blank(s)	Blank(s)	Blank(s)	Blank(s)	Blank(s)	Blank(s)	Blank(s)	Blank(s)	Blank(s)	Blank(s)	Blank(s)	None/Unknown	No/Unknown	Blank(s)	Blank(s)	0	Dead
65-69 years	White	Male	Married (including common law)	1976	Moderately differentiated; Grade II	Blank(s)	Right - origin of primary	Blank(s)	Blank(s)	Blank(s)	Blank(s)	Blank(s)	Blank(s)	Blank(s)	Blank(s)	Blank(s)	Blank(s)	Blank(s)	Blank(s)	Blank(s)	None/Unknown	No/Unknown	Blank(s)	Blank(s)	61	Dead
70-74 years	White	Female	Widowed	1979	Undifferentiated; anaplastic; Grade IV	Blank(s)	Right - origin of primary	Blank(s)	Blank(s)	Blank(s)	Blank(s)	Blank(s)	Blank(s)	Blank(s)	Blank(s)	Blank(s)	Blank(s)	Blank(s)	Blank(s)	Blank(s)	Beam radiation	Yes	Blank(s)	Blank(s)	2	Dead
70-74 years	White	Female	Widowed	1981	Poorly differentiated; Grade III	Blank(s)	Right - origin of primary	Blank(s)	Blank(s)	Blank(s)	Blank(s)	Blank(s)	Blank(s)	Blank(s)	Blank(s)	Blank(s)	Blank(s)	Blank(s)	Blank(s)	Blank(s)	Beam radiation	No/Unknown	Blank(s)	Blank(s)	18	Dead
70-74 years	White	Female	Widowed	1984	Poorly differentiated; Grade III	Blank(s)	Left - origin of primary	Blank(s)	Blank(s)	Blank(s)	Blank(s)	Blank(s)	Blank(s)	Blank(s)	Blank(s)	Blank(s)	Blank(s)	Blank(s)	Blank(s)	Blank(s)	Beam radiation	No/Unknown	Blank(s)	Blank(s)	2	Dead
65-69 years	White	Male	Married (including common law)	1976	Moderately differentiated; Grade II	Blank(s)	Left - origin of primary	Blank(s)	Blank(s)	Blank(s)	Blank(s)	Blank(s)	Blank(s)	Blank(s)	Blank(s)	Blank(s)	Blank(s)	Blank(s)	Blank(s)	Blank(s)	None/Unknown	No/Unknown	Blank(s)	Blank(s)	0	Dead
70-74 years	White	Male	Married (including common law)	1976	Poorly differentiated; Grade III	Blank(s)	Right - origin of primary	Blank(s)	Blank(s)	Blank(s)	Blank(s)	Blank(s)	Blank(s)	Blank(s)	Blank(s)	Blank(s)	Blank(s)	Blank(s)	Blank(s)	Blank(s)	None/Unknown	No/Unknown	Blank(s)	Blank(s)	11	Dead
65-69 years	White	Male	Married (including common law)	1980	Unknown	Blank(s)	Right - origin of primary	Blank(s)	Blank(s)	Blank(s)	Blank(s)	Blank(s)	Blank(s)	Blank(s)	Blank(s)	Blank(s)	Blank(s)	Blank(s)	Blank(s)	Blank(s)	Beam radiation	No/Unknown	Blank(s)	Blank(s)	14	Dead
75-79 years	White	Female	Unknown	1990	Moderately differentiated; Grade II	Blank(s)	Left - origin of primary	Blank(s)	Blank(s)	Blank(s)	Blank(s)	Blank(s)	Blank(s)	Blank(s)	Blank(s)	Blank(s)	Blank(s)	Blank(s)	Blank(s)	Blank(s)	None/Unknown	No/Unknown	Blank(s)	Blank(s)	16	Dead
75-79 years	White	Female	Unknown	1990	Poorly differentiated; Grade III	Blank(s)	Left - origin of primary	Blank(s)	Blank(s)	Blank(s)	Blank(s)	Blank(s)	Blank(s)	Blank(s)	Blank(s)	Blank(s)	Blank(s)	Blank(s)	Blank(s)	Blank(s)	None/Unknown	No/Unknown	Blank(s)	Blank(s)	16	Dead
65-69 years	White	Male	Married (including common law)	1976	Unknown	Blank(s)	Right - origin of primary	Blank(s)	Blank(s)	Blank(s)	Blank(s)	Blank(s)	Blank(s)	Blank(s)	Blank(s)	Blank(s)	Blank(s)	Blank(s)	Blank(s)	Blank(s)	Beam radiation	No/Unknown	Blank(s)	Blank(s)	33	Dead
70-74 years	White	Female	Married (including common law)	1977	Undifferentiated; anaplastic; Grade IV	Blank(s)	Right - origin of primary	Blank(s)	Blank(s)	Blank(s)	Blank(s)	Blank(s)	Blank(s)	Blank(s)	Blank(s)	Blank(s)	Blank(s)	Blank(s)	Blank(s)	Blank(s)	Beam radiation	No/Unknown	Blank(s)	Blank(s)	2	Dead
70-74 years	White	Male	Married (including common law)	1979	Poorly differentiated; Grade III	Blank(s)	Left - origin of primary	Blank(s)	Blank(s)	Blank(s)	Blank(s)	Blank(s)	Blank(s)	Blank(s)	Blank(s)	Blank(s)	Blank(s)	Blank(s)	Blank(s)	Blank(s)	Beam radiation	No/Unknown	Blank(s)	Blank(s)	25	Dead
85+ years	White	Female	Married (including common law)	1985	Undifferentiated; anaplastic; Grade IV	Blank(s)	Left - origin of primary	Blank(s)	Blank(s)	Blank(s)	Blank(s)	Blank(s)	Blank(s)	Blank(s)	Blank(s)	Blank(s)	Blank(s)	Blank(s)	Blank(s)	Blank(s)	None/Unknown	No/Unknown	Blank(s)	Blank(s)	5	Dead
70-74 years	White	Male	Married (including common law)	1987	Undifferentiated; anaplastic; Grade IV	Blank(s)	Right - origin of primary	Blank(s)	Blank(s)	Blank(s)	Blank(s)	Blank(s)	Blank(s)	Blank(s)	Blank(s)	Blank(s)	Blank(s)	Blank(s)	Blank(s)	Blank(s)	None/Unknown	No/Unknown	Blank(s)	Blank(s)	83	Dead
80-84 years	White	Female	Widowed	1977	Unknown	Blank(s)	Bilateral, single primary	Blank(s)	Blank(s)	Blank(s)	Blank(s)	Blank(s)	Blank(s)	Blank(s)	Blank(s)	Blank(s)	Blank(s)	Blank(s)	Blank(s)	Blank(s)	None/Unknown	No/Unknown	Blank(s)	Blank(s)	0	Dead
65-69 years	Black	Female	Unknown	1984	Poorly differentiated; Grade III	Blank(s)	Paired site, but no information concerning laterality	Blank(s)	Blank(s)	Blank(s)	Blank(s)	Blank(s)	Blank(s)	Blank(s)	Blank(s)	Blank(s)	Blank(s)	Blank(s)	Blank(s)	Blank(s)	None/Unknown	Yes	Blank(s)	Blank(s)	4	Dead
65-69 years	Black	Female	Widowed	1990	Poorly differentiated; Grade III	Blank(s)	Left - origin of primary	Blank(s)	Blank(s)	Blank(s)	Blank(s)	Blank(s)	Blank(s)	Blank(s)	Blank(s)	Blank(s)	Blank(s)	Blank(s)	Blank(s)	Blank(s)	None/Unknown	No/Unknown	Blank(s)	Blank(s)	59	Dead
70-74 years	Black	Female	Widowed	1993	Unknown	Blank(s)	Right - origin of primary	Blank(s)	Blank(s)	Blank(s)	Blank(s)	Blank(s)	Blank(s)	Blank(s)	Blank(s)	Blank(s)	Blank(s)	Blank(s)	Blank(s)	Blank(s)	Beam radiation	No/Unknown	Blank(s)	Blank(s)	21	Dead
75-79 years	White	Male	Single (never married)	1979	Unknown	Blank(s)	Right - origin of primary	Blank(s)	Blank(s)	Blank(s)	Blank(s)	Blank(s)	Blank(s)	Blank(s)	Blank(s)	Blank(s)	Blank(s)	Blank(s)	Blank(s)	Blank(s)	None/Unknown	No/Unknown	Blank(s)	Blank(s)	1	Dead
65-69 years	White	Female	Married (including common law)	1994	Poorly differentiated; Grade III	Blank(s)	Left - origin of primary	Blank(s)	Blank(s)	Blank(s)	Blank(s)	Blank(s)	Blank(s)	Blank(s)	Blank(s)	Blank(s)	Blank(s)	Blank(s)	Blank(s)	Blank(s)	None/Unknown	No/Unknown	Blank(s)	Blank(s)	16	Dead
70-74 years	White	Male	Married (including common law)	1979	Poorly differentiated; Grade III	Blank(s)	Left - origin of primary	Blank(s)	Blank(s)	Blank(s)	Blank(s)	Blank(s)	Blank(s)	Blank(s)	Blank(s)	Blank(s)	Blank(s)	Blank(s)	Blank(s)	Blank(s)	None/Unknown	No/Unknown	Blank(s)	Blank(s)	125	Dead
65-69 years	White	Female	Married (including common law)	1986	Unknown	Blank(s)	Left - origin of primary	Blank(s)	Blank(s)	Blank(s)	Blank(s)	Blank(s)	Blank(s)	Blank(s)	Blank(s)	Blank(s)	Blank(s)	Blank(s)	Blank(s)	Blank(s)	Beam radiation	No/Unknown	Blank(s)	Blank(s)	6	Dead
70-74 years	White	Female	Married (including common law)	1976	Undifferentiated; anaplastic; Grade IV	Blank(s)	Right - origin of primary	Blank(s)	Blank(s)	Blank(s)	Blank(s)	Blank(s)	Blank(s)	Blank(s)	Blank(s)	Blank(s)	Blank(s)	Blank(s)	Blank(s)	Blank(s)	None/Unknown	No/Unknown	Blank(s)	Blank(s)	0	Dead
75-79 years	White	Male	Married (including common law)	1976	Unknown	Blank(s)	Left - origin of primary	Blank(s)	Blank(s)	Blank(s)	Blank(s)	Blank(s)	Blank(s)	Blank(s)	Blank(s)	Blank(s)	Blank(s)	Blank(s)	Blank(s)	Blank(s)	None/Unknown	No/Unknown	Blank(s)	Blank(s)	0	Dead
65-69 years	White	Male	Married (including common law)	1975	Undifferentiated; anaplastic; Grade IV	Blank(s)	Right - origin of primary	Blank(s)	Blank(s)	Blank(s)	Blank(s)	Blank(s)	Blank(s)	Blank(s)	Blank(s)	Blank(s)	Blank(s)	Blank(s)	Blank(s)	Blank(s)	Beam radiation	Yes	Blank(s)	Blank(s)	7	Dead
70-74 years	White	Male	Married (including common law)	1975	Undifferentiated; anaplastic; Grade IV	Blank(s)	Right - origin of primary	Blank(s)	Blank(s)	Blank(s)	Blank(s)	Blank(s)	Blank(s)	Blank(s)	Blank(s)	Blank(s)	Blank(s)	Blank(s)	Blank(s)	Blank(s)	None/Unknown	No/Unknown	Blank(s)	Blank(s)	0	Dead
65-69 years	White	Female	Widowed	1982	Undifferentiated; anaplastic; Grade IV	Blank(s)	Right - origin of primary	Blank(s)	Blank(s)	Blank(s)	Blank(s)	Blank(s)	Blank(s)	Blank(s)	Blank(s)	Blank(s)	Blank(s)	Blank(s)	Blank(s)	Blank(s)	Beam radiation	No/Unknown	Blank(s)	Blank(s)	18	Dead
70-74 years	White	Female	Married (including common law)	1979	Undifferentiated; anaplastic; Grade IV	Blank(s)	Left - origin of primary	Blank(s)	Blank(s)	Blank(s)	Blank(s)	Blank(s)	Blank(s)	Blank(s)	Blank(s)	Blank(s)	Blank(s)	Blank(s)	Blank(s)	Blank(s)	None/Unknown	Yes	Blank(s)	Blank(s)	169	Dead
75-79 years	White	Male	Married (including common law)	1984	Poorly differentiated; Grade III	Blank(s)	Paired site, but no information concerning laterality	Blank(s)	Blank(s)	Blank(s)	Blank(s)	Blank(s)	Blank(s)	Blank(s)	Blank(s)	Blank(s)	Blank(s)	Blank(s)	Blank(s)	Blank(s)	None/Unknown	No/Unknown	Blank(s)	Blank(s)	0	Dead
70-74 years	White	Male	Married (including common law)	1975	Undifferentiated; anaplastic; Grade IV	Blank(s)	Left - origin of primary	Blank(s)	Blank(s)	Blank(s)	Blank(s)	Blank(s)	Blank(s)	Blank(s)	Blank(s)	Blank(s)	Blank(s)	Blank(s)	Blank(s)	Blank(s)	Beam radiation	No/Unknown	Blank(s)	Blank(s)	0	Dead
65-69 years	White	Male	Married (including common law)	1975	Undifferentiated; anaplastic; Grade IV	Blank(s)	Left - origin of primary	Blank(s)	Blank(s)	Blank(s)	Blank(s)	Blank(s)	Blank(s)	Blank(s)	Blank(s)	Blank(s)	Blank(s)	Blank(s)	Blank(s)	Blank(s)	Beam radiation	No/Unknown	Blank(s)	Blank(s)	46	Dead
65-69 years	White	Female	Widowed	1983	Poorly differentiated; Grade III	Blank(s)	Right - origin of primary	Blank(s)	Blank(s)	Blank(s)	Blank(s)	Blank(s)	Blank(s)	Blank(s)	Blank(s)	Blank(s)	Blank(s)	Blank(s)	Blank(s)	Blank(s)	Beam radiation	No/Unknown	Blank(s)	Blank(s)	5	Dead
75-79 years	White	Male	Married (including common law)	1975	Undifferentiated; anaplastic; Grade IV	Blank(s)	Left - origin of primary	Blank(s)	Blank(s)	Blank(s)	Blank(s)	Blank(s)	Blank(s)	Blank(s)	Blank(s)	Blank(s)	Blank(s)	Blank(s)	Blank(s)	Blank(s)	None/Unknown	No/Unknown	Blank(s)	Blank(s)	2	Dead
65-69 years	White	Male	Married (including common law)	1975	Undifferentiated; anaplastic; Grade IV	Blank(s)	Right - origin of primary	Blank(s)	Blank(s)	Blank(s)	Blank(s)	Blank(s)	Blank(s)	Blank(s)	Blank(s)	Blank(s)	Blank(s)	Blank(s)	Blank(s)	Blank(s)	None/Unknown	No/Unknown	Blank(s)	Blank(s)	20	Dead
65-69 years	White	Male	Married (including common law)	1975	Unknown	Blank(s)	Left - origin of primary	Blank(s)	Blank(s)	Blank(s)	Blank(s)	Blank(s)	Blank(s)	Blank(s)	Blank(s)	Blank(s)	Blank(s)	Blank(s)	Blank(s)	Blank(s)	None/Unknown	No/Unknown	Blank(s)	Blank(s)	2	Dead
70-74 years	White	Male	Single (never married)	1980	Moderately differentiated; Grade II	Blank(s)	Left - origin of primary	Blank(s)	Blank(s)	Blank(s)	Blank(s)	Blank(s)	Blank(s)	Blank(s)	Blank(s)	Blank(s)	Blank(s)	Blank(s)	Blank(s)	Blank(s)	None/Unknown	No/Unknown	Blank(s)	Blank(s)	7	Dead
70-74 years	White	Male	Married (including common law)	1976	Undifferentiated; anaplastic; Grade IV	Blank(s)	Left - origin of primary	Blank(s)	Blank(s)	Blank(s)	Blank(s)	Blank(s)	Blank(s)	Blank(s)	Blank(s)	Blank(s)	Blank(s)	Blank(s)	Blank(s)	Blank(s)	Beam radiation	No/Unknown	Blank(s)	Blank(s)	1	Dead
75-79 years	Black	Male	Married (including common law)	1980	Poorly differentiated; Grade III	Blank(s)	Left - origin of primary	Blank(s)	Blank(s)	Blank(s)	Blank(s)	Blank(s)	Blank(s)	Blank(s)	Blank(s)	Blank(s)	Blank(s)	Blank(s)	Blank(s)	Blank(s)	Beam radiation	No/Unknown	Blank(s)	Blank(s)	14	Dead
80-84 years	White	Male	Widowed	1978	Well differentiated; Grade I	Blank(s)	Left - origin of primary	Blank(s)	Blank(s)	Blank(s)	Blank(s)	Blank(s)	Blank(s)	Blank(s)	Blank(s)	Blank(s)	Blank(s)	Blank(s)	Blank(s)	Blank(s)	None/Unknown	No/Unknown	Blank(s)	Blank(s)	2	Dead
65-69 years	White	Female	Separated	1977	Poorly differentiated; Grade III	Blank(s)	Left - origin of primary	Blank(s)	Blank(s)	Blank(s)	Blank(s)	Blank(s)	Blank(s)	Blank(s)	Blank(s)	Blank(s)	Blank(s)	Blank(s)	Blank(s)	Blank(s)	Beam radiation	No/Unknown	Blank(s)	Blank(s)	9	Dead
65-69 years	White	Male	Married (including common law)	1976	Poorly differentiated; Grade III	Blank(s)	Left - origin of primary	Blank(s)	Blank(s)	Blank(s)	Blank(s)	Blank(s)	Blank(s)	Blank(s)	Blank(s)	Blank(s)	Blank(s)	Blank(s)	Blank(s)	Blank(s)	Beam radiation	Yes	Blank(s)	Blank(s)	3	Dead
70-74 years	Black	Female	Widowed	1990	Undifferentiated; anaplastic; Grade IV	Blank(s)	Right - origin of primary	Blank(s)	Blank(s)	Blank(s)	Blank(s)	Blank(s)	Blank(s)	Blank(s)	Blank(s)	Blank(s)	Blank(s)	Blank(s)	Blank(s)	Blank(s)	None/Unknown	No/Unknown	Blank(s)	Blank(s)	0	Dead
70-74 years	White	Female	Married (including common law)	1977	Undifferentiated; anaplastic; Grade IV	Blank(s)	Right - origin of primary	Blank(s)	Blank(s)	Blank(s)	Blank(s)	Blank(s)	Blank(s)	Blank(s)	Blank(s)	Blank(s)	Blank(s)	Blank(s)	Blank(s)	Blank(s)	Beam radiation	No/Unknown	Blank(s)	Blank(s)	8	Dead
75-79 years	White	Male	Married (including common law)	1980	Poorly differentiated; Grade III	Blank(s)	Right - origin of primary	Blank(s)	Blank(s)	Blank(s)	Blank(s)	Blank(s)	Blank(s)	Blank(s)	Blank(s)	Blank(s)	Blank(s)	Blank(s)	Blank(s)	Blank(s)	None/Unknown	No/Unknown	Blank(s)	Blank(s)	1	Dead
80-84 years	White	Female	Widowed	1989	Undifferentiated; anaplastic; Grade IV	Blank(s)	Right - origin of primary	Blank(s)	Blank(s)	Blank(s)	Blank(s)	Blank(s)	Blank(s)	Blank(s)	Blank(s)	Blank(s)	Blank(s)	Blank(s)	Blank(s)	Blank(s)	None/Unknown	Yes	Blank(s)	Blank(s)	4	Dead
65-69 years	White	Male	Married (including common law)	1976	Unknown	Blank(s)	Left - origin of primary	Blank(s)	Blank(s)	Blank(s)	Blank(s)	Blank(s)	Blank(s)	Blank(s)	Blank(s)	Blank(s)	Blank(s)	Blank(s)	Blank(s)	Blank(s)	Beam radiation	No/Unknown	Blank(s)	Blank(s)	3	Dead
75-79 years	White	Female	Widowed	1990	Poorly differentiated; Grade III	Blank(s)	Paired site, but no information concerning laterality	Blank(s)	Blank(s)	Blank(s)	Blank(s)	Blank(s)	Blank(s)	Blank(s)	Blank(s)	Blank(s)	Blank(s)	Blank(s)	Blank(s)	Blank(s)	None/Unknown	Yes	Blank(s)	Blank(s)	1	Dead
75-79 years	White	Male	Married (including common law)	1980	Poorly differentiated; Grade III	Blank(s)	Left - origin of primary	Blank(s)	Blank(s)	Blank(s)	Blank(s)	Blank(s)	Blank(s)	Blank(s)	Blank(s)	Blank(s)	Blank(s)	Blank(s)	Blank(s)	Blank(s)	None/Unknown	No/Unknown	Blank(s)	Blank(s)	15	Dead
65-69 years	Black	Male	Widowed	1979	Poorly differentiated; Grade III	Blank(s)	Right - origin of primary	Blank(s)	Blank(s)	Blank(s)	Blank(s)	Blank(s)	Blank(s)	Blank(s)	Blank(s)	Blank(s)	Blank(s)	Blank(s)	Blank(s)	Blank(s)	None/Unknown	No/Unknown	Blank(s)	Blank(s)	0	Dead
70-74 years	White	Male	Married (including common law)	1977	Undifferentiated; anaplastic; Grade IV	Blank(s)	Right - origin of primary	Blank(s)	Blank(s)	Blank(s)	Blank(s)	Blank(s)	Blank(s)	Blank(s)	Blank(s)	Blank(s)	Blank(s)	Blank(s)	Blank(s)	Blank(s)	None/Unknown	No/Unknown	Blank(s)	Blank(s)	12	Dead
75-79 years	White	Male	Married (including common law)	1979	Undifferentiated; anaplastic; Grade IV	Blank(s)	Right - origin of primary	Blank(s)	Blank(s)	Blank(s)	Blank(s)	Blank(s)	Blank(s)	Blank(s)	Blank(s)	Blank(s)	Blank(s)	Blank(s)	Blank(s)	Blank(s)	Beam radiation	No/Unknown	Blank(s)	Blank(s)	2	Dead
85+ years	White	Male	Married (including common law)	1978	Unknown	Blank(s)	Right - origin of primary	Blank(s)	Blank(s)	Blank(s)	Blank(s)	Blank(s)	Blank(s)	Blank(s)	Blank(s)	Blank(s)	Blank(s)	Blank(s)	Blank(s)	Blank(s)	None/Unknown	No/Unknown	Blank(s)	Blank(s)	0	Dead
70-74 years	White	Male	Widowed	1977	Undifferentiated; anaplastic; Grade IV	Blank(s)	Right - origin of primary	Blank(s)	Blank(s)	Blank(s)	Blank(s)	Blank(s)	Blank(s)	Blank(s)	Blank(s)	Blank(s)	Blank(s)	Blank(s)	Blank(s)	Blank(s)	None/Unknown	No/Unknown	Blank(s)	Blank(s)	0	Dead
70-74 years	White	Male	Married (including common law)	1977	Unknown	Blank(s)	Left - origin of primary	Blank(s)	Blank(s)	Blank(s)	Blank(s)	Blank(s)	Blank(s)	Blank(s)	Blank(s)	Blank(s)	Blank(s)	Blank(s)	Blank(s)	Blank(s)	None/Unknown	No/Unknown	Blank(s)	Blank(s)	9	Dead
65-69 years	Black	Male	Married (including common law)	1980	Moderately differentiated; Grade II	Blank(s)	Left - origin of primary	Blank(s)	Blank(s)	Blank(s)	Blank(s)	Blank(s)	Blank(s)	Blank(s)	Blank(s)	Blank(s)	Blank(s)	Blank(s)	Blank(s)	Blank(s)	Beam radiation	No/Unknown	Blank(s)	Blank(s)	5	Dead
70-74 years	White	Female	Widowed	1995	Unknown	Blank(s)	Left - origin of primary	Blank(s)	Blank(s)	Blank(s)	Blank(s)	Blank(s)	Blank(s)	Blank(s)	Blank(s)	Blank(s)	Blank(s)	Blank(s)	Blank(s)	Blank(s)	None/Unknown	No/Unknown	Blank(s)	Blank(s)	84	Dead
70-74 years	White	Female	Married (including common law)	1977	Unknown	Blank(s)	Right - origin of primary	Blank(s)	Blank(s)	Blank(s)	Blank(s)	Blank(s)	Blank(s)	Blank(s)	Blank(s)	Blank(s)	Blank(s)	Blank(s)	Blank(s)	Blank(s)	None/Unknown	No/Unknown	Blank(s)	Blank(s)	7	Dead
65-69 years	White	Male	Separated	1977	Unknown	Blank(s)	Left - origin of primary	Blank(s)	Blank(s)	Blank(s)	Blank(s)	Blank(s)	Blank(s)	Blank(s)	Blank(s)	Blank(s)	Blank(s)	Blank(s)	Blank(s)	Blank(s)	None/Unknown	No/Unknown	Blank(s)	Blank(s)	1	Dead
85+ years	White	Female	Widowed	1977	Poorly differentiated; Grade III	Blank(s)	Right - origin of primary	Blank(s)	Blank(s)	Blank(s)	Blank(s)	Blank(s)	Blank(s)	Blank(s)	Blank(s)	Blank(s)	Blank(s)	Blank(s)	Blank(s)	Blank(s)	None/Unknown	No/Unknown	Blank(s)	Blank(s)	7	Dead
70-74 years	White	Male	Married (including common law)	1977	Undifferentiated; anaplastic; Grade IV	Blank(s)	Right - origin of primary	Blank(s)	Blank(s)	Blank(s)	Blank(s)	Blank(s)	Blank(s)	Blank(s)	Blank(s)	Blank(s)	Blank(s)	Blank(s)	Blank(s)	Blank(s)	Beam radiation	No/Unknown	Blank(s)	Blank(s)	4	Dead
65-69 years	White	Male	Married (including common law)	1978	Unknown	Blank(s)	Right - origin of primary	Blank(s)	Blank(s)	Blank(s)	Blank(s)	Blank(s)	Blank(s)	Blank(s)	Blank(s)	Blank(s)	Blank(s)	Blank(s)	Blank(s)	Blank(s)	Beam radiation	No/Unknown	Blank(s)	Blank(s)	22	Dead
75-79 years	White	Male	Married (including common law)	1977	Poorly differentiated; Grade III	Blank(s)	Left - origin of primary	Blank(s)	Blank(s)	Blank(s)	Blank(s)	Blank(s)	Blank(s)	Blank(s)	Blank(s)	Blank(s)	Blank(s)	Blank(s)	Blank(s)	Blank(s)	Beam radiation	No/Unknown	Blank(s)	Blank(s)	5	Dead
70-74 years	Other (American Indian/AK Native, Asian/Pacific Islander)	Male	Married (including common law)	1978	Moderately differentiated; Grade II	Blank(s)	Left - origin of primary	Blank(s)	Blank(s)	Blank(s)	Blank(s)	Blank(s)	Blank(s)	Blank(s)	Blank(s)	Blank(s)	Blank(s)	Blank(s)	Blank(s)	Blank(s)	None/Unknown	No/Unknown	Blank(s)	Blank(s)	0	Dead
85+ years	White	Male	Married (including common law)	1977	Unknown	Blank(s)	Right - origin of primary	Blank(s)	Blank(s)	Blank(s)	Blank(s)	Blank(s)	Blank(s)	Blank(s)	Blank(s)	Blank(s)	Blank(s)	Blank(s)	Blank(s)	Blank(s)	None/Unknown	No/Unknown	Blank(s)	Blank(s)	16	Dead
75-79 years	White	Male	Married (including common law)	1981	Unknown	Blank(s)	Left - origin of primary	Blank(s)	Blank(s)	Blank(s)	Blank(s)	Blank(s)	Blank(s)	Blank(s)	Blank(s)	Blank(s)	Blank(s)	Blank(s)	Blank(s)	Blank(s)	Beam radiation	No/Unknown	Blank(s)	Blank(s)	30	Dead
70-74 years	White	Female	Widowed	1979	Poorly differentiated; Grade III	Blank(s)	Right - origin of primary	Blank(s)	Blank(s)	Blank(s)	Blank(s)	Blank(s)	Blank(s)	Blank(s)	Blank(s)	Blank(s)	Blank(s)	Blank(s)	Blank(s)	Blank(s)	None/Unknown	No/Unknown	Blank(s)	Blank(s)	1	Dead
70-74 years	White	Male	Married (including common law)	1979	Poorly differentiated; Grade III	Blank(s)	Left - origin of primary	Blank(s)	Blank(s)	Blank(s)	Blank(s)	Blank(s)	Blank(s)	Blank(s)	Blank(s)	Blank(s)	Blank(s)	Blank(s)	Blank(s)	Blank(s)	None/Unknown	No/Unknown	Blank(s)	Blank(s)	5	Dead
75-79 years	White	Female	Married (including common law)	1998	Poorly differentiated; Grade III	Blank(s)	Right - origin of primary	Blank(s)	Blank(s)	Blank(s)	Blank(s)	Blank(s)	Blank(s)	Blank(s)	Blank(s)	Blank(s)	Blank(s)	Blank(s)	Blank(s)	30	None/Unknown	No/Unknown	Blank(s)	Blank(s)	58	Dead
65-69 years	White	Male	Married (including common law)	1978	Undifferentiated; anaplastic; Grade IV	Blank(s)	Right - origin of primary	Blank(s)	Blank(s)	Blank(s)	Blank(s)	Blank(s)	Blank(s)	Blank(s)	Blank(s)	Blank(s)	Blank(s)	Blank(s)	Blank(s)	Blank(s)	Beam radiation	Yes	Blank(s)	Blank(s)	12	Dead
65-69 years	Black	Male	Married (including common law)	1975	Undifferentiated; anaplastic; Grade IV	Blank(s)	Bilateral, single primary	Blank(s)	Blank(s)	Blank(s)	Blank(s)	Blank(s)	Blank(s)	Blank(s)	Blank(s)	Blank(s)	Blank(s)	Blank(s)	Blank(s)	Blank(s)	None/Unknown	No/Unknown	Blank(s)	Blank(s)	0	Dead
65-69 years	Black	Male	Married (including common law)	1975	Undifferentiated; anaplastic; Grade IV	Blank(s)	Left - origin of primary	Blank(s)	Blank(s)	Blank(s)	Blank(s)	Blank(s)	Blank(s)	Blank(s)	Blank(s)	Blank(s)	Blank(s)	Blank(s)	Blank(s)	Blank(s)	Beam radiation	No/Unknown	Blank(s)	Blank(s)	12	Dead
75-79 years	White	Male	Widowed	1980	Unknown	Blank(s)	Left - origin of primary	Blank(s)	Blank(s)	Blank(s)	Blank(s)	Blank(s)	Blank(s)	Blank(s)	Blank(s)	Blank(s)	Blank(s)	Blank(s)	Blank(s)	Blank(s)	Beam radiation	No/Unknown	Blank(s)	Blank(s)	4	Dead
75-79 years	White	Male	Single (never married)	1976	Unknown	Blank(s)	Right - origin of primary	Blank(s)	Blank(s)	Blank(s)	Blank(s)	Blank(s)	Blank(s)	Blank(s)	Blank(s)	Blank(s)	Blank(s)	Blank(s)	Blank(s)	Blank(s)	None/Unknown	No/Unknown	Blank(s)	Blank(s)	8	Dead
70-74 years	White	Female	Widowed	1977	Unknown	Blank(s)	Right - origin of primary	Blank(s)	Blank(s)	Blank(s)	Blank(s)	Blank(s)	Blank(s)	Blank(s)	Blank(s)	Blank(s)	Blank(s)	Blank(s)	Blank(s)	Blank(s)	Beam radiation	No/Unknown	Blank(s)	Blank(s)	9	Dead
80-84 years	White	Male	Widowed	1983	Moderately differentiated; Grade II	Blank(s)	Right - origin of primary	Blank(s)	Blank(s)	Blank(s)	Blank(s)	Blank(s)	Blank(s)	Blank(s)	Blank(s)	Blank(s)	Blank(s)	Blank(s)	Blank(s)	Blank(s)	None/Unknown	No/Unknown	Blank(s)	Blank(s)	59	Dead
75-79 years	Other (American Indian/AK Native, Asian/Pacific Islander)	Male	Married (including common law)	1989	Moderately differentiated; Grade II	Blank(s)	Left - origin of primary	Blank(s)	Blank(s)	Blank(s)	Blank(s)	Blank(s)	Blank(s)	Blank(s)	Blank(s)	Blank(s)	Blank(s)	Blank(s)	Blank(s)	Blank(s)	Beam radiation	No/Unknown	Blank(s)	Blank(s)	6	Dead
75-79 years	White	Female	Widowed	1991	Poorly differentiated; Grade III	Blank(s)	Left - origin of primary	Blank(s)	Blank(s)	Blank(s)	Blank(s)	Blank(s)	Blank(s)	Blank(s)	Blank(s)	Blank(s)	Blank(s)	Blank(s)	Blank(s)	Blank(s)	Beam radiation	No/Unknown	Blank(s)	Blank(s)	103	Alive
65-69 years	White	Male	Married (including common law)	1980	Undifferentiated; anaplastic; Grade IV	Blank(s)	Right - origin of primary	Blank(s)	Blank(s)	Blank(s)	Blank(s)	Blank(s)	Blank(s)	Blank(s)	Blank(s)	Blank(s)	Blank(s)	Blank(s)	Blank(s)	Blank(s)	None/Unknown	Yes	Blank(s)	Blank(s)	4	Dead
70-74 years	White	Male	Married (including common law)	1976	Undifferentiated; anaplastic; Grade IV	Blank(s)	Bilateral, single primary	Blank(s)	Blank(s)	Blank(s)	Blank(s)	Blank(s)	Blank(s)	Blank(s)	Blank(s)	Blank(s)	Blank(s)	Blank(s)	Blank(s)	Blank(s)	Combination of beam with implants or isotopes	No/Unknown	Blank(s)	Blank(s)	8	Dead
70-74 years	White	Male	Married (including common law)	1984	Poorly differentiated; Grade III	Blank(s)	Right - origin of primary	Blank(s)	Blank(s)	Blank(s)	Blank(s)	Blank(s)	Blank(s)	Blank(s)	Blank(s)	Blank(s)	Blank(s)	Blank(s)	Blank(s)	Blank(s)	Beam radiation	No/Unknown	Blank(s)	Blank(s)	108	Dead
65-69 years	White	Female	Married (including common law)	1979	Undifferentiated; anaplastic; Grade IV	Blank(s)	Left - origin of primary	Blank(s)	Blank(s)	Blank(s)	Blank(s)	Blank(s)	Blank(s)	Blank(s)	Blank(s)	Blank(s)	Blank(s)	Blank(s)	Blank(s)	Blank(s)	None/Unknown	No/Unknown	Blank(s)	Blank(s)	185	Dead
80-84 years	White	Female	Widowed	1992	Moderately differentiated; Grade II	Blank(s)	Right - origin of primary	Blank(s)	Blank(s)	Blank(s)	Blank(s)	Blank(s)	Blank(s)	Blank(s)	Blank(s)	Blank(s)	Blank(s)	Blank(s)	Blank(s)	Blank(s)	Beam radiation	No/Unknown	Blank(s)	Blank(s)	34	Dead
65-69 years	White	Female	Single (never married)	1992	Unknown	Blank(s)	Right - origin of primary	Blank(s)	Blank(s)	Blank(s)	Blank(s)	Blank(s)	Blank(s)	Blank(s)	Blank(s)	Blank(s)	Blank(s)	Blank(s)	Blank(s)	Blank(s)	None/Unknown	No/Unknown	Blank(s)	Blank(s)	8	Dead
65-69 years	White	Male	Married (including common law)	1976	Undifferentiated; anaplastic; Grade IV	Blank(s)	Left - origin of primary	Blank(s)	Blank(s)	Blank(s)	Blank(s)	Blank(s)	Blank(s)	Blank(s)	Blank(s)	Blank(s)	Blank(s)	Blank(s)	Blank(s)	Blank(s)	None/Unknown	Yes	Blank(s)	Blank(s)	0	Dead
70-74 years	Black	Female	Widowed	1975	Unknown	Blank(s)	Right - origin of primary	Blank(s)	Blank(s)	Blank(s)	Blank(s)	Blank(s)	Blank(s)	Blank(s)	Blank(s)	Blank(s)	Blank(s)	Blank(s)	Blank(s)	Blank(s)	Beam radiation	No/Unknown	Blank(s)	Blank(s)	8	Dead
85+ years	White	Male	Widowed	1979	Moderately differentiated; Grade II	Blank(s)	Right - origin of primary	Blank(s)	Blank(s)	Blank(s)	Blank(s)	Blank(s)	Blank(s)	Blank(s)	Blank(s)	Blank(s)	Blank(s)	Blank(s)	Blank(s)	Blank(s)	None/Unknown	No/Unknown	Blank(s)	Blank(s)	2	Dead
65-69 years	White	Male	Separated	1978	Unknown	Blank(s)	Right - origin of primary	Blank(s)	Blank(s)	Blank(s)	Blank(s)	Blank(s)	Blank(s)	Blank(s)	Blank(s)	Blank(s)	Blank(s)	Blank(s)	Blank(s)	Blank(s)	None/Unknown	No/Unknown	Blank(s)	Blank(s)	1	Dead
70-74 years	White	Female	Married (including common law)	1979	Undifferentiated; anaplastic; Grade IV	Blank(s)	Right - origin of primary	Blank(s)	Blank(s)	Blank(s)	Blank(s)	Blank(s)	Blank(s)	Blank(s)	Blank(s)	Blank(s)	Blank(s)	Blank(s)	Blank(s)	Blank(s)	Beam radiation	No/Unknown	Blank(s)	Blank(s)	7	Dead
70-74 years	White	Female	Married (including common law)	1989	Unknown	Blank(s)	Right - origin of primary	Blank(s)	Blank(s)	Blank(s)	Blank(s)	Blank(s)	Blank(s)	Blank(s)	Blank(s)	Blank(s)	Blank(s)	Blank(s)	Blank(s)	Blank(s)	Beam radiation	No/Unknown	Blank(s)	Blank(s)	3	Dead
75-79 years	White	Male	Married (including common law)	1980	Unknown	Blank(s)	Right - origin of primary	Blank(s)	Blank(s)	Blank(s)	Blank(s)	Blank(s)	Blank(s)	Blank(s)	Blank(s)	Blank(s)	Blank(s)	Blank(s)	Blank(s)	Blank(s)	None/Unknown	No/Unknown	Blank(s)	Blank(s)	0	Dead
65-69 years	White	Male	Single (never married)	1978	Undifferentiated; anaplastic; Grade IV	Blank(s)	Right - origin of primary	Blank(s)	Blank(s)	Blank(s)	Blank(s)	Blank(s)	Blank(s)	Blank(s)	Blank(s)	Blank(s)	Blank(s)	Blank(s)	Blank(s)	Blank(s)	None/Unknown	No/Unknown	Blank(s)	Blank(s)	10	Dead
75-79 years	White	Male	Single (never married)	1979	Undifferentiated; anaplastic; Grade IV	Blank(s)	Right - origin of primary	Blank(s)	Blank(s)	Blank(s)	Blank(s)	Blank(s)	Blank(s)	Blank(s)	Blank(s)	Blank(s)	Blank(s)	Blank(s)	Blank(s)	Blank(s)	Beam radiation	No/Unknown	Blank(s)	Blank(s)	5	Dead
70-74 years	White	Female	Divorced	1982	Unknown	Blank(s)	Right - origin of primary	Blank(s)	Blank(s)	Blank(s)	Blank(s)	Blank(s)	Blank(s)	Blank(s)	Blank(s)	Blank(s)	Blank(s)	Blank(s)	Blank(s)	Blank(s)	Beam radiation	No/Unknown	Blank(s)	Blank(s)	5	Dead
75-79 years	White	Male	Widowed	1980	Poorly differentiated; Grade III	Blank(s)	Left - origin of primary	Blank(s)	Blank(s)	Blank(s)	Blank(s)	Blank(s)	Blank(s)	Blank(s)	Blank(s)	Blank(s)	Blank(s)	Blank(s)	Blank(s)	Blank(s)	Beam radiation	No/Unknown	Blank(s)	Blank(s)	7	Dead
70-74 years	White	Female	Married (including common law)	1980	Undifferentiated; anaplastic; Grade IV	Blank(s)	Left - origin of primary	Blank(s)	Blank(s)	Blank(s)	Blank(s)	Blank(s)	Blank(s)	Blank(s)	Blank(s)	Blank(s)	Blank(s)	Blank(s)	Blank(s)	Blank(s)	Beam radiation	No/Unknown	Blank(s)	Blank(s)	8	Dead
65-69 years	White	Male	Married (including common law)	1976	Poorly differentiated; Grade III	Blank(s)	Right - origin of primary	Blank(s)	Blank(s)	Blank(s)	Blank(s)	Blank(s)	Blank(s)	Blank(s)	Blank(s)	Blank(s)	Blank(s)	Blank(s)	Blank(s)	Blank(s)	Beam radiation	No/Unknown	Blank(s)	Blank(s)	13	Dead
75-79 years	White	Female	Widowed	1976	Undifferentiated; anaplastic; Grade IV	Blank(s)	Right - origin of primary	Blank(s)	Blank(s)	Blank(s)	Blank(s)	Blank(s)	Blank(s)	Blank(s)	Blank(s)	Blank(s)	Blank(s)	Blank(s)	Blank(s)	Blank(s)	Beam radiation	No/Unknown	Blank(s)	Blank(s)	4	Dead
65-69 years	White	Male	Married (including common law)	1976	Moderately differentiated; Grade II	Blank(s)	Left - origin of primary	Blank(s)	Blank(s)	Blank(s)	Blank(s)	Blank(s)	Blank(s)	Blank(s)	Blank(s)	Blank(s)	Blank(s)	Blank(s)	Blank(s)	Blank(s)	None/Unknown	No/Unknown	Blank(s)	Blank(s)	331	Dead
75-79 years	White	Male	Married (including common law)	1979	Undifferentiated; anaplastic; Grade IV	Blank(s)	Left - origin of primary	Blank(s)	Blank(s)	Blank(s)	Blank(s)	Blank(s)	Blank(s)	Blank(s)	Blank(s)	Blank(s)	Blank(s)	Blank(s)	Blank(s)	Blank(s)	None/Unknown	No/Unknown	Blank(s)	Blank(s)	1	Dead
85+ years	Other (American Indian/AK Native, Asian/Pacific Islander)	Male	Widowed	1979	Unknown	Blank(s)	Right - origin of primary	Blank(s)	Blank(s)	Blank(s)	Blank(s)	Blank(s)	Blank(s)	Blank(s)	Blank(s)	Blank(s)	Blank(s)	Blank(s)	Blank(s)	Blank(s)	Beam radiation	No/Unknown	Blank(s)	Blank(s)	3	Dead
85+ years	Other (American Indian/AK Native, Asian/Pacific Islander)	Male	Widowed	2006	Unknown	Blank(s)	Left - origin of primary	Blank(s)	Blank(s)	Blank(s)	Blank(s)	Blank(s)	Blank(s)	Blank(s)	Blank(s)	UNK Stage	TX	NX	M0	0	None/Unknown	Yes	Blank(s)	999	1	Dead
70-74 years	White	Male	Married (including common law)	2002	Unknown	Blank(s)	Left - origin of primary	Blank(s)	Blank(s)	Blank(s)	Blank(s)	Blank(s)	Blank(s)	Blank(s)	Blank(s)	Blank(s)	Blank(s)	Blank(s)	Blank(s)	0	None/Unknown	Yes	Blank(s)	Blank(s)	3	Dead
70-74 years	White	Female	Married (including common law)	2013	Moderately differentiated; Grade II	Blank(s)	Right - origin of primary	Blank(s)	Blank(s)	Blank(s)	Blank(s)	Blank(s)	Blank(s)	Blank(s)	Blank(s)	IIB	T3	N0	M0	33	None/Unknown	Yes	Blank(s)	90	26	Dead
70-74 years	White	Female	Married (including common law)	1985	Poorly differentiated; Grade III	Blank(s)	Left - origin of primary	Blank(s)	Blank(s)	Blank(s)	Blank(s)	Blank(s)	Blank(s)	Blank(s)	Blank(s)	Blank(s)	Blank(s)	Blank(s)	Blank(s)	Blank(s)	Beam radiation	Yes	Blank(s)	Blank(s)	4	Dead
70-74 years	White	Male	Single (never married)	1986	Unknown	Blank(s)	Left - origin of primary	Blank(s)	Blank(s)	Blank(s)	Blank(s)	Blank(s)	Blank(s)	Blank(s)	Blank(s)	Blank(s)	Blank(s)	Blank(s)	Blank(s)	Blank(s)	Beam radiation	No/Unknown	Blank(s)	Blank(s)	8	Dead
65-69 years	White	Male	Widowed	1982	Poorly differentiated; Grade III	Blank(s)	Right - origin of primary	Blank(s)	Blank(s)	Blank(s)	Blank(s)	Blank(s)	Blank(s)	Blank(s)	Blank(s)	Blank(s)	Blank(s)	Blank(s)	Blank(s)	Blank(s)	None/Unknown	No/Unknown	Blank(s)	Blank(s)	36	Dead
75-79 years	White	Female	Widowed	1985	Poorly differentiated; Grade III	Blank(s)	Right - origin of primary	Blank(s)	Blank(s)	Blank(s)	Blank(s)	Blank(s)	Blank(s)	Blank(s)	Blank(s)	Blank(s)	Blank(s)	Blank(s)	Blank(s)	Blank(s)	None/Unknown	No/Unknown	Blank(s)	Blank(s)	4	Dead
65-69 years	White	Male	Widowed	1979	Undifferentiated; anaplastic; Grade IV	Blank(s)	Right - origin of primary	Blank(s)	Blank(s)	Blank(s)	Blank(s)	Blank(s)	Blank(s)	Blank(s)	Blank(s)	Blank(s)	Blank(s)	Blank(s)	Blank(s)	Blank(s)	None/Unknown	Yes	Blank(s)	Blank(s)	5	Dead
85+ years	White	Male	Married (including common law)	1980	Undifferentiated; anaplastic; Grade IV	Blank(s)	Left - origin of primary	Blank(s)	Blank(s)	Blank(s)	Blank(s)	Blank(s)	Blank(s)	Blank(s)	Blank(s)	Blank(s)	Blank(s)	Blank(s)	Blank(s)	Blank(s)	None/Unknown	No/Unknown	Blank(s)	Blank(s)	0	Dead
65-69 years	White	Male	Widowed	1980	Poorly differentiated; Grade III	Blank(s)	Only one side - side unspecified	Blank(s)	Blank(s)	Blank(s)	Blank(s)	Blank(s)	Blank(s)	Blank(s)	Blank(s)	Blank(s)	Blank(s)	Blank(s)	Blank(s)	Blank(s)	Beam radiation	No/Unknown	Blank(s)	Blank(s)	19	Dead
70-74 years	White	Male	Married (including common law)	1979	Poorly differentiated; Grade III	Blank(s)	Left - origin of primary	Blank(s)	Blank(s)	Blank(s)	Blank(s)	Blank(s)	Blank(s)	Blank(s)	Blank(s)	Blank(s)	Blank(s)	Blank(s)	Blank(s)	Blank(s)	None/Unknown	No/Unknown	Blank(s)	Blank(s)	3	Dead
70-74 years	White	Male	Married (including common law)	1980	Poorly differentiated; Grade III	Blank(s)	Right - origin of primary	Blank(s)	Blank(s)	Blank(s)	Blank(s)	Blank(s)	Blank(s)	Blank(s)	Blank(s)	Blank(s)	Blank(s)	Blank(s)	Blank(s)	Blank(s)	Beam radiation	No/Unknown	Blank(s)	Blank(s)	1	Dead
70-74 years	White	Male	Married (including common law)	1979	Undifferentiated; anaplastic; Grade IV	Blank(s)	Right - origin of primary	Blank(s)	Blank(s)	Blank(s)	Blank(s)	Blank(s)	Blank(s)	Blank(s)	Blank(s)	Blank(s)	Blank(s)	Blank(s)	Blank(s)	Blank(s)	None/Unknown	Yes	Blank(s)	Blank(s)	39	Dead
70-74 years	White	Male	Married (including common law)	1980	Undifferentiated; anaplastic; Grade IV	Blank(s)	Right - origin of primary	Blank(s)	Blank(s)	Blank(s)	Blank(s)	Blank(s)	Blank(s)	Blank(s)	Blank(s)	Blank(s)	Blank(s)	Blank(s)	Blank(s)	Blank(s)	None/Unknown	No/Unknown	Blank(s)	Blank(s)	1	Dead
70-74 years	Black	Female	Married (including common law)	1979	Unknown	Blank(s)	Right - origin of primary	Blank(s)	Blank(s)	Blank(s)	Blank(s)	Blank(s)	Blank(s)	Blank(s)	Blank(s)	Blank(s)	Blank(s)	Blank(s)	Blank(s)	Blank(s)	None/Unknown	No/Unknown	Blank(s)	Blank(s)	280	Dead
75-79 years	White	Male	Married (including common law)	1980	Undifferentiated; anaplastic; Grade IV	Blank(s)	Right - origin of primary	Blank(s)	Blank(s)	Blank(s)	Blank(s)	Blank(s)	Blank(s)	Blank(s)	Blank(s)	Blank(s)	Blank(s)	Blank(s)	Blank(s)	Blank(s)	None/Unknown	No/Unknown	Blank(s)	Blank(s)	0	Dead
70-74 years	White	Female	Married (including common law)	1977	Undifferentiated; anaplastic; Grade IV	Blank(s)	Left - origin of primary	Blank(s)	Blank(s)	Blank(s)	Blank(s)	Blank(s)	Blank(s)	Blank(s)	Blank(s)	Blank(s)	Blank(s)	Blank(s)	Blank(s)	Blank(s)	Beam radiation	No/Unknown	Blank(s)	Blank(s)	2	Dead
70-74 years	White	Male	Divorced	1976	Unknown	Blank(s)	Left - origin of primary	Blank(s)	Blank(s)	Blank(s)	Blank(s)	Blank(s)	Blank(s)	Blank(s)	Blank(s)	Blank(s)	Blank(s)	Blank(s)	Blank(s)	Blank(s)	Beam radiation	No/Unknown	Blank(s)	Blank(s)	7	Dead
85+ years	White	Female	Widowed	1975	Undifferentiated; anaplastic; Grade IV	Blank(s)	Paired site, but no information concerning laterality	Blank(s)	Blank(s)	Blank(s)	Blank(s)	Blank(s)	Blank(s)	Blank(s)	Blank(s)	Blank(s)	Blank(s)	Blank(s)	Blank(s)	Blank(s)	None/Unknown	No/Unknown	Blank(s)	Blank(s)	0	Dead
65-69 years	White	Female	Widowed	1980	Moderately differentiated; Grade II	Blank(s)	Right - origin of primary	Blank(s)	Blank(s)	Blank(s)	Blank(s)	Blank(s)	Blank(s)	Blank(s)	Blank(s)	Blank(s)	Blank(s)	Blank(s)	Blank(s)	Blank(s)	None/Unknown	No/Unknown	Blank(s)	Blank(s)	4	Dead
65-69 years	White	Male	Married (including common law)	1975	Unknown	Blank(s)	Right - origin of primary	Blank(s)	Blank(s)	Blank(s)	Blank(s)	Blank(s)	Blank(s)	Blank(s)	Blank(s)	Blank(s)	Blank(s)	Blank(s)	Blank(s)	Blank(s)	Beam radiation	Yes	Blank(s)	Blank(s)	2	Dead
85+ years	White	Female	Widowed	1978	Unknown	Blank(s)	Paired site, but no information concerning laterality	Blank(s)	Blank(s)	Blank(s)	Blank(s)	Blank(s)	Blank(s)	Blank(s)	Blank(s)	Blank(s)	Blank(s)	Blank(s)	Blank(s)	Blank(s)	None/Unknown	No/Unknown	Blank(s)	Blank(s)	0	Dead
65-69 years	White	Male	Widowed	1979	Undifferentiated; anaplastic; Grade IV	Blank(s)	Left - origin of primary	Blank(s)	Blank(s)	Blank(s)	Blank(s)	Blank(s)	Blank(s)	Blank(s)	Blank(s)	Blank(s)	Blank(s)	Blank(s)	Blank(s)	Blank(s)	None/Unknown	Yes	Blank(s)	Blank(s)	12	Dead
80-84 years	Black	Female	Married (including common law)	2004	Unknown	Blank(s)	Left - origin of primary	Blank(s)	Blank(s)	Blank(s)	Blank(s)	Blank(s)	Blank(s)	Blank(s)	Blank(s)	IIIA	T2	N2	M0	0	None/Unknown	No/Unknown	Blank(s)	50	0	Dead
65-69 years	White	Male	Married (including common law)	1976	Unknown	Blank(s)	Right - origin of primary	Blank(s)	Blank(s)	Blank(s)	Blank(s)	Blank(s)	Blank(s)	Blank(s)	Blank(s)	Blank(s)	Blank(s)	Blank(s)	Blank(s)	Blank(s)	None/Unknown	No/Unknown	Blank(s)	Blank(s)	37	Dead
75-79 years	White	Female	Widowed	1981	Moderately differentiated; Grade II	Blank(s)	Left - origin of primary	Blank(s)	Blank(s)	Blank(s)	Blank(s)	Blank(s)	Blank(s)	Blank(s)	Blank(s)	Blank(s)	Blank(s)	Blank(s)	Blank(s)	Blank(s)	Beam radiation	No/Unknown	Blank(s)	Blank(s)	6	Dead
65-69 years	White	Female	Divorced	1975	Unknown	Blank(s)	Left - origin of primary	Blank(s)	Blank(s)	Blank(s)	Blank(s)	Blank(s)	Blank(s)	Blank(s)	Blank(s)	Blank(s)	Blank(s)	Blank(s)	Blank(s)	Blank(s)	None/Unknown	Yes	Blank(s)	Blank(s)	8	Dead
70-74 years	White	Male	Married (including common law)	1979	Poorly differentiated; Grade III	Blank(s)	Right - origin of primary	Blank(s)	Blank(s)	Blank(s)	Blank(s)	Blank(s)	Blank(s)	Blank(s)	Blank(s)	Blank(s)	Blank(s)	Blank(s)	Blank(s)	Blank(s)	Beam radiation	No/Unknown	Blank(s)	Blank(s)	1	Dead
75-79 years	White	Male	Married (including common law)	1979	Moderately differentiated; Grade II	Blank(s)	Left - origin of primary	Blank(s)	Blank(s)	Blank(s)	Blank(s)	Blank(s)	Blank(s)	Blank(s)	Blank(s)	Blank(s)	Blank(s)	Blank(s)	Blank(s)	Blank(s)	None/Unknown	No/Unknown	Blank(s)	Blank(s)	2	Dead
65-69 years	Other (American Indian/AK Native, Asian/Pacific Islander)	Female	Married (including common law)	1979	Unknown	Blank(s)	Left - origin of primary	Blank(s)	Blank(s)	Blank(s)	Blank(s)	Blank(s)	Blank(s)	Blank(s)	Blank(s)	Blank(s)	Blank(s)	Blank(s)	Blank(s)	Blank(s)	Beam radiation	No/Unknown	Blank(s)	Blank(s)	8	Dead
65-69 years	White	Male	Married (including common law)	1975	Unknown	Blank(s)	Left - origin of primary	Blank(s)	Blank(s)	Blank(s)	Blank(s)	Blank(s)	Blank(s)	Blank(s)	Blank(s)	Blank(s)	Blank(s)	Blank(s)	Blank(s)	Blank(s)	None/Unknown	No/Unknown	Blank(s)	Blank(s)	19	Dead
65-69 years	White	Male	Married (including common law)	1976	Undifferentiated; anaplastic; Grade IV	Blank(s)	Right - origin of primary	Blank(s)	Blank(s)	Blank(s)	Blank(s)	Blank(s)	Blank(s)	Blank(s)	Blank(s)	Blank(s)	Blank(s)	Blank(s)	Blank(s)	Blank(s)	None/Unknown	Yes	Blank(s)	Blank(s)	2	Dead
70-74 years	White	Female	Married (including common law)	2004	Poorly differentiated; Grade III	Blank(s)	Left - origin of primary	Blank(s)	Blank(s)	Blank(s)	Blank(s)	Blank(s)	Blank(s)	Blank(s)	Blank(s)	IB	T2	N0	M0	33	None/Unknown	No/Unknown	Blank(s)	20	173	Alive
75-79 years	White	Female	Divorced	2000	Unknown	Blank(s)	Left - origin of primary	Blank(s)	Blank(s)	Blank(s)	Blank(s)	Blank(s)	Blank(s)	Blank(s)	Blank(s)	Blank(s)	Blank(s)	Blank(s)	Blank(s)	0	Beam radiation	No/Unknown	Blank(s)	Blank(s)	6	Dead
65-69 years	White	Male	Single (never married)	1979	Unknown	Blank(s)	Right - origin of primary	Blank(s)	Blank(s)	Blank(s)	Blank(s)	Blank(s)	Blank(s)	Blank(s)	Blank(s)	Blank(s)	Blank(s)	Blank(s)	Blank(s)	Blank(s)	None/Unknown	No/Unknown	Blank(s)	Blank(s)	4	Dead
65-69 years	White	Male	Married (including common law)	1975	Unknown	Blank(s)	Right - origin of primary	Blank(s)	Blank(s)	Blank(s)	Blank(s)	Blank(s)	Blank(s)	Blank(s)	Blank(s)	Blank(s)	Blank(s)	Blank(s)	Blank(s)	Blank(s)	Beam radiation	No/Unknown	Blank(s)	Blank(s)	2	Dead
65-69 years	White	Male	Married (including common law)	1975	Unknown	Blank(s)	Right - origin of primary	Blank(s)	Blank(s)	Blank(s)	Blank(s)	Blank(s)	Blank(s)	Blank(s)	Blank(s)	Blank(s)	Blank(s)	Blank(s)	Blank(s)	Blank(s)	None/Unknown	No/Unknown	Blank(s)	Blank(s)	139	Dead
65-69 years	White	Male	Married (including common law)	1975	Unknown	Blank(s)	Right - origin of primary	Blank(s)	Blank(s)	Blank(s)	Blank(s)	Blank(s)	Blank(s)	Blank(s)	Blank(s)	Blank(s)	Blank(s)	Blank(s)	Blank(s)	Blank(s)	Beam radiation	No/Unknown	Blank(s)	Blank(s)	2	Dead
75-79 years	White	Male	Widowed	1979	Unknown	Blank(s)	Right - origin of primary	Blank(s)	Blank(s)	Blank(s)	Blank(s)	Blank(s)	Blank(s)	Blank(s)	Blank(s)	Blank(s)	Blank(s)	Blank(s)	Blank(s)	Blank(s)	Beam radiation	No/Unknown	Blank(s)	Blank(s)	17	Dead
65-69 years	White	Female	Single (never married)	1979	Undifferentiated; anaplastic; Grade IV	Blank(s)	Right - origin of primary	Blank(s)	Blank(s)	Blank(s)	Blank(s)	Blank(s)	Blank(s)	Blank(s)	Blank(s)	Blank(s)	Blank(s)	Blank(s)	Blank(s)	Blank(s)	Beam radiation	Yes	Blank(s)	Blank(s)	9	Dead
65-69 years	White	Male	Single (never married)	1980	Moderately differentiated; Grade II	Blank(s)	Left - origin of primary	Blank(s)	Blank(s)	Blank(s)	Blank(s)	Blank(s)	Blank(s)	Blank(s)	Blank(s)	Blank(s)	Blank(s)	Blank(s)	Blank(s)	Blank(s)	Beam radiation	No/Unknown	Blank(s)	Blank(s)	22	Dead
65-69 years	White	Male	Married (including common law)	1975	Undifferentiated; anaplastic; Grade IV	Blank(s)	Right - origin of primary	Blank(s)	Blank(s)	Blank(s)	Blank(s)	Blank(s)	Blank(s)	Blank(s)	Blank(s)	Blank(s)	Blank(s)	Blank(s)	Blank(s)	Blank(s)	Beam radiation	No/Unknown	Blank(s)	Blank(s)	23	Dead
65-69 years	White	Male	Married (including common law)	1975	Unknown	Blank(s)	Right - origin of primary	Blank(s)	Blank(s)	Blank(s)	Blank(s)	Blank(s)	Blank(s)	Blank(s)	Blank(s)	Blank(s)	Blank(s)	Blank(s)	Blank(s)	Blank(s)	Beam radiation	No/Unknown	Blank(s)	Blank(s)	9	Dead
85+ years	White	Female	Widowed	1979	Undifferentiated; anaplastic; Grade IV	Blank(s)	Left - origin of primary	Blank(s)	Blank(s)	Blank(s)	Blank(s)	Blank(s)	Blank(s)	Blank(s)	Blank(s)	Blank(s)	Blank(s)	Blank(s)	Blank(s)	Blank(s)	Beam radiation	No/Unknown	Blank(s)	Blank(s)	2	Dead
80-84 years	White	Female	Widowed	1975	Undifferentiated; anaplastic; Grade IV	Blank(s)	Right - origin of primary	Blank(s)	Blank(s)	Blank(s)	Blank(s)	Blank(s)	Blank(s)	Blank(s)	Blank(s)	Blank(s)	Blank(s)	Blank(s)	Blank(s)	Blank(s)	Beam radiation	No/Unknown	Blank(s)	Blank(s)	7	Dead
70-74 years	White	Female	Married (including common law)	1984	Poorly differentiated; Grade III	Blank(s)	Right - origin of primary	Blank(s)	Blank(s)	Blank(s)	Blank(s)	Blank(s)	Blank(s)	Blank(s)	Blank(s)	Blank(s)	Blank(s)	Blank(s)	Blank(s)	Blank(s)	None/Unknown	No/Unknown	Blank(s)	Blank(s)	0	Dead
65-69 years	White	Female	Widowed	1976	Undifferentiated; anaplastic; Grade IV	Blank(s)	Left - origin of primary	Blank(s)	Blank(s)	Blank(s)	Blank(s)	Blank(s)	Blank(s)	Blank(s)	Blank(s)	Blank(s)	Blank(s)	Blank(s)	Blank(s)	Blank(s)	None/Unknown	No/Unknown	Blank(s)	Blank(s)	1	Dead
65-69 years	White	Male	Married (including common law)	1975	Unknown	Blank(s)	Left - origin of primary	Blank(s)	Blank(s)	Blank(s)	Blank(s)	Blank(s)	Blank(s)	Blank(s)	Blank(s)	Blank(s)	Blank(s)	Blank(s)	Blank(s)	Blank(s)	Beam radiation	No/Unknown	Blank(s)	Blank(s)	14	Dead
75-79 years	White	Male	Married (including common law)	1980	Poorly differentiated; Grade III	Blank(s)	Right - origin of primary	Blank(s)	Blank(s)	Blank(s)	Blank(s)	Blank(s)	Blank(s)	Blank(s)	Blank(s)	Blank(s)	Blank(s)	Blank(s)	Blank(s)	Blank(s)	Beam radiation	Yes	Blank(s)	Blank(s)	2	Dead
85+ years	White	Female	Widowed	1976	Undifferentiated; anaplastic; Grade IV	Blank(s)	Right - origin of primary	Blank(s)	Blank(s)	Blank(s)	Blank(s)	Blank(s)	Blank(s)	Blank(s)	Blank(s)	Blank(s)	Blank(s)	Blank(s)	Blank(s)	Blank(s)	None/Unknown	No/Unknown	Blank(s)	Blank(s)	0	Dead
75-79 years	White	Female	Married (including common law)	1979	Poorly differentiated; Grade III	Blank(s)	Left - origin of primary	Blank(s)	Blank(s)	Blank(s)	Blank(s)	Blank(s)	Blank(s)	Blank(s)	Blank(s)	Blank(s)	Blank(s)	Blank(s)	Blank(s)	Blank(s)	Beam radiation	No/Unknown	Blank(s)	Blank(s)	18	Dead
75-79 years	White	Male	Married (including common law)	1980	Unknown	Blank(s)	Left - origin of primary	Blank(s)	Blank(s)	Blank(s)	Blank(s)	Blank(s)	Blank(s)	Blank(s)	Blank(s)	Blank(s)	Blank(s)	Blank(s)	Blank(s)	Blank(s)	Beam radiation	No/Unknown	Blank(s)	Blank(s)	1	Dead
80-84 years	White	Female	Widowed	1976	Undifferentiated; anaplastic; Grade IV	Blank(s)	Right - origin of primary	Blank(s)	Blank(s)	Blank(s)	Blank(s)	Blank(s)	Blank(s)	Blank(s)	Blank(s)	Blank(s)	Blank(s)	Blank(s)	Blank(s)	Blank(s)	Beam radiation	No/Unknown	Blank(s)	Blank(s)	5	Dead
80-84 years	White	Male	Married (including common law)	1976	Poorly differentiated; Grade III	Blank(s)	Right - origin of primary	Blank(s)	Blank(s)	Blank(s)	Blank(s)	Blank(s)	Blank(s)	Blank(s)	Blank(s)	Blank(s)	Blank(s)	Blank(s)	Blank(s)	Blank(s)	None/Unknown	No/Unknown	Blank(s)	Blank(s)	0	Dead
65-69 years	White	Female	Married (including common law)	2004	Moderately differentiated; Grade II	Blank(s)	Right - origin of primary	Blank(s)	Blank(s)	Blank(s)	Blank(s)	Blank(s)	Blank(s)	Blank(s)	Blank(s)	IA	T1	N0	M0	22	None/Unknown	Yes	Blank(s)	21	172	Dead
65-69 years	White	Male	Married (including common law)	1977	Well differentiated; Grade I	Blank(s)	Right - origin of primary	Blank(s)	Blank(s)	Blank(s)	Blank(s)	Blank(s)	Blank(s)	Blank(s)	Blank(s)	Blank(s)	Blank(s)	Blank(s)	Blank(s)	Blank(s)	None/Unknown	No/Unknown	Blank(s)	Blank(s)	212	Dead
70-74 years	White	Male	Widowed	1983	Unknown	Blank(s)	Left - origin of primary	Blank(s)	Blank(s)	Blank(s)	Blank(s)	Blank(s)	Blank(s)	Blank(s)	Blank(s)	Blank(s)	Blank(s)	Blank(s)	Blank(s)	Blank(s)	None/Unknown	No/Unknown	Blank(s)	Blank(s)	145	Dead
75-79 years	White	Male	Widowed	1975	Undifferentiated; anaplastic; Grade IV	Blank(s)	Left - origin of primary	Blank(s)	Blank(s)	Blank(s)	Blank(s)	Blank(s)	Blank(s)	Blank(s)	Blank(s)	Blank(s)	Blank(s)	Blank(s)	Blank(s)	Blank(s)	Beam radiation	No/Unknown	Blank(s)	Blank(s)	2	Dead
65-69 years	White	Female	Divorced	1990	Unknown	Blank(s)	Right - origin of primary	Blank(s)	Blank(s)	Blank(s)	Blank(s)	Blank(s)	Blank(s)	Blank(s)	Blank(s)	Blank(s)	Blank(s)	Blank(s)	Blank(s)	Blank(s)	Beam radiation	Yes	Blank(s)	Blank(s)	42	Dead
65-69 years	White	Male	Widowed	1979	Poorly differentiated; Grade III	Blank(s)	Left - origin of primary	Blank(s)	Blank(s)	Blank(s)	Blank(s)	Blank(s)	Blank(s)	Blank(s)	Blank(s)	Blank(s)	Blank(s)	Blank(s)	Blank(s)	Blank(s)	Beam radiation	No/Unknown	Blank(s)	Blank(s)	41	Dead
75-79 years	White	Male	Widowed	1995	Poorly differentiated; Grade III	Blank(s)	Right - origin of primary	Blank(s)	Blank(s)	Blank(s)	Blank(s)	Blank(s)	Blank(s)	Blank(s)	Blank(s)	Blank(s)	Blank(s)	Blank(s)	Blank(s)	Blank(s)	Beam radiation	No/Unknown	Blank(s)	Blank(s)	5	Dead
75-79 years	White	Male	Married (including common law)	1979	Poorly differentiated; Grade III	Blank(s)	Right - origin of primary	Blank(s)	Blank(s)	Blank(s)	Blank(s)	Blank(s)	Blank(s)	Blank(s)	Blank(s)	Blank(s)	Blank(s)	Blank(s)	Blank(s)	Blank(s)	Beam radiation	No/Unknown	Blank(s)	Blank(s)	0	Dead
65-69 years	White	Female	Married (including common law)	1979	Unknown	Blank(s)	Right - origin of primary	Blank(s)	Blank(s)	Blank(s)	Blank(s)	Blank(s)	Blank(s)	Blank(s)	Blank(s)	Blank(s)	Blank(s)	Blank(s)	Blank(s)	Blank(s)	Beam radiation	No/Unknown	Blank(s)	Blank(s)	154	Dead
70-74 years	White	Male	Married (including common law)	1979	Unknown	Blank(s)	Right - origin of primary	Blank(s)	Blank(s)	Blank(s)	Blank(s)	Blank(s)	Blank(s)	Blank(s)	Blank(s)	Blank(s)	Blank(s)	Blank(s)	Blank(s)	Blank(s)	None/Unknown	No/Unknown	Blank(s)	Blank(s)	1	Dead
70-74 years	White	Female	Widowed	1986	Poorly differentiated; Grade III	Blank(s)	Left - origin of primary	Blank(s)	Blank(s)	Blank(s)	Blank(s)	Blank(s)	Blank(s)	Blank(s)	Blank(s)	Blank(s)	Blank(s)	Blank(s)	Blank(s)	Blank(s)	None/Unknown	No/Unknown	Blank(s)	Blank(s)	199	Dead
75-79 years	White	Male	Widowed	1977	Moderately differentiated; Grade II	Blank(s)	Right - origin of primary	Blank(s)	Blank(s)	Blank(s)	Blank(s)	Blank(s)	Blank(s)	Blank(s)	Blank(s)	Blank(s)	Blank(s)	Blank(s)	Blank(s)	Blank(s)	Beam radiation	No/Unknown	Blank(s)	Blank(s)	7	Dead
70-74 years	White	Male	Married (including common law)	1976	Unknown	Blank(s)	Right - origin of primary	Blank(s)	Blank(s)	Blank(s)	Blank(s)	Blank(s)	Blank(s)	Blank(s)	Blank(s)	Blank(s)	Blank(s)	Blank(s)	Blank(s)	Blank(s)	None/Unknown	No/Unknown	Blank(s)	Blank(s)	113	Dead
85+ years	White	Male	Married (including common law)	1975	Unknown	Blank(s)	Left - origin of primary	Blank(s)	Blank(s)	Blank(s)	Blank(s)	Blank(s)	Blank(s)	Blank(s)	Blank(s)	Blank(s)	Blank(s)	Blank(s)	Blank(s)	Blank(s)	None/Unknown	Yes	Blank(s)	Blank(s)	7	Dead
70-74 years	White	Male	Married (including common law)	1979	Unknown	Blank(s)	Left - origin of primary	Blank(s)	Blank(s)	Blank(s)	Blank(s)	Blank(s)	Blank(s)	Blank(s)	Blank(s)	Blank(s)	Blank(s)	Blank(s)	Blank(s)	Blank(s)	None/Unknown	No/Unknown	Blank(s)	Blank(s)	13	Dead
75-79 years	White	Female	Married (including common law)	1998	Poorly differentiated; Grade III	Blank(s)	Paired site, but no information concerning laterality	Blank(s)	Blank(s)	Blank(s)	Blank(s)	Blank(s)	Blank(s)	Blank(s)	Blank(s)	Blank(s)	Blank(s)	Blank(s)	Blank(s)	0	None/Unknown	No/Unknown	Blank(s)	Blank(s)	7	Dead
75-79 years	White	Male	Divorced	1979	Poorly differentiated; Grade III	Blank(s)	Right - origin of primary	Blank(s)	Blank(s)	Blank(s)	Blank(s)	Blank(s)	Blank(s)	Blank(s)	Blank(s)	Blank(s)	Blank(s)	Blank(s)	Blank(s)	Blank(s)	None/Unknown	No/Unknown	Blank(s)	Blank(s)	85	Dead
75-79 years	White	Male	Divorced	1979	Unknown	Blank(s)	Right - origin of primary	Blank(s)	Blank(s)	Blank(s)	Blank(s)	Blank(s)	Blank(s)	Blank(s)	Blank(s)	Blank(s)	Blank(s)	Blank(s)	Blank(s)	Blank(s)	None/Unknown	No/Unknown	Blank(s)	Blank(s)	85	Dead
75-79 years	White	Female	Widowed	1993	Undifferentiated; anaplastic; Grade IV	Blank(s)	Right - origin of primary	Blank(s)	Blank(s)	Blank(s)	Blank(s)	Blank(s)	Blank(s)	Blank(s)	Blank(s)	Blank(s)	Blank(s)	Blank(s)	Blank(s)	Blank(s)	Beam radiation	No/Unknown	Blank(s)	Blank(s)	20	Dead
75-79 years	White	Male	Married (including common law)	1979	Unknown	Blank(s)	Right - origin of primary	Blank(s)	Blank(s)	Blank(s)	Blank(s)	Blank(s)	Blank(s)	Blank(s)	Blank(s)	Blank(s)	Blank(s)	Blank(s)	Blank(s)	Blank(s)	None/Unknown	No/Unknown	Blank(s)	Blank(s)	49	Dead
80-84 years	White	Male	Married (including common law)	2018	9	9	Right - origin of primary	T4	N3	M1c	4B	Blank(s)	Blank(s)	Blank(s)	Blank(s)	4B	T4	N3	M1c	0	Beam radiation	No/Unknown	71	71	2	Alive
80-84 years	White	Female	Widowed	1989	Poorly differentiated; Grade III	Blank(s)	Left - origin of primary	Blank(s)	Blank(s)	Blank(s)	Blank(s)	Blank(s)	Blank(s)	Blank(s)	Blank(s)	Blank(s)	Blank(s)	Blank(s)	Blank(s)	Blank(s)	None/Unknown	No/Unknown	Blank(s)	Blank(s)	54	Dead
65-69 years	White	Male	Married (including common law)	1979	Poorly differentiated; Grade III	Blank(s)	Right - origin of primary	Blank(s)	Blank(s)	Blank(s)	Blank(s)	Blank(s)	Blank(s)	Blank(s)	Blank(s)	Blank(s)	Blank(s)	Blank(s)	Blank(s)	Blank(s)	Beam radiation	No/Unknown	Blank(s)	Blank(s)	7	Dead
65-69 years	White	Female	Married (including common law)	1978	Unknown	Blank(s)	Right - origin of primary	Blank(s)	Blank(s)	Blank(s)	Blank(s)	Blank(s)	Blank(s)	Blank(s)	Blank(s)	Blank(s)	Blank(s)	Blank(s)	Blank(s)	Blank(s)	Beam radiation	No/Unknown	Blank(s)	Blank(s)	5	Dead
70-74 years	White	Female	Widowed	1977	Well differentiated; Grade I	Blank(s)	Right - origin of primary	Blank(s)	Blank(s)	Blank(s)	Blank(s)	Blank(s)	Blank(s)	Blank(s)	Blank(s)	Blank(s)	Blank(s)	Blank(s)	Blank(s)	Blank(s)	None/Unknown	No/Unknown	Blank(s)	Blank(s)	255	Dead
75-79 years	White	Male	Married (including common law)	1977	Poorly differentiated; Grade III	Blank(s)	Right - origin of primary	Blank(s)	Blank(s)	Blank(s)	Blank(s)	Blank(s)	Blank(s)	Blank(s)	Blank(s)	Blank(s)	Blank(s)	Blank(s)	Blank(s)	Blank(s)	None/Unknown	No/Unknown	Blank(s)	Blank(s)	0	Dead
75-79 years	White	Female	Widowed	1991	Unknown	Blank(s)	Right - origin of primary	Blank(s)	Blank(s)	Blank(s)	Blank(s)	Blank(s)	Blank(s)	Blank(s)	Blank(s)	Blank(s)	Blank(s)	Blank(s)	Blank(s)	Blank(s)	None/Unknown	No/Unknown	Blank(s)	Blank(s)	71	Dead
65-69 years	Black	Male	Married (including common law)	1975	Undifferentiated; anaplastic; Grade IV	Blank(s)	Left - origin of primary	Blank(s)	Blank(s)	Blank(s)	Blank(s)	Blank(s)	Blank(s)	Blank(s)	Blank(s)	Blank(s)	Blank(s)	Blank(s)	Blank(s)	Blank(s)	None/Unknown	No/Unknown	Blank(s)	Blank(s)	3	Dead
70-74 years	White	Male	Married (including common law)	1980	Undifferentiated; anaplastic; Grade IV	Blank(s)	Only one side - side unspecified	Blank(s)	Blank(s)	Blank(s)	Blank(s)	Blank(s)	Blank(s)	Blank(s)	Blank(s)	Blank(s)	Blank(s)	Blank(s)	Blank(s)	Blank(s)	Beam radiation	No/Unknown	Blank(s)	Blank(s)	10	Dead
65-69 years	White	Male	Married (including common law)	1979	Moderately differentiated; Grade II	Blank(s)	Left - origin of primary	Blank(s)	Blank(s)	Blank(s)	Blank(s)	Blank(s)	Blank(s)	Blank(s)	Blank(s)	Blank(s)	Blank(s)	Blank(s)	Blank(s)	Blank(s)	None/Unknown	No/Unknown	Blank(s)	Blank(s)	1	Dead
70-74 years	Black	Male	Married (including common law)	1980	Unknown	Blank(s)	Left - origin of primary	Blank(s)	Blank(s)	Blank(s)	Blank(s)	Blank(s)	Blank(s)	Blank(s)	Blank(s)	Blank(s)	Blank(s)	Blank(s)	Blank(s)	Blank(s)	Beam radiation	No/Unknown	Blank(s)	Blank(s)	7	Dead
70-74 years	White	Male	Married (including common law)	1982	Poorly differentiated; Grade III	Blank(s)	Right - origin of primary	Blank(s)	Blank(s)	Blank(s)	Blank(s)	Blank(s)	Blank(s)	Blank(s)	Blank(s)	Blank(s)	Blank(s)	Blank(s)	Blank(s)	Blank(s)	Beam radiation	No/Unknown	Blank(s)	Blank(s)	5	Dead
65-69 years	White	Female	Married (including common law)	1977	Undifferentiated; anaplastic; Grade IV	Blank(s)	Right - origin of primary	Blank(s)	Blank(s)	Blank(s)	Blank(s)	Blank(s)	Blank(s)	Blank(s)	Blank(s)	Blank(s)	Blank(s)	Blank(s)	Blank(s)	Blank(s)	Beam radiation	Yes	Blank(s)	Blank(s)	9	Dead
65-69 years	White	Male	Married (including common law)	1986	Moderately differentiated; Grade II	Blank(s)	Left - origin of primary	Blank(s)	Blank(s)	Blank(s)	Blank(s)	Blank(s)	Blank(s)	Blank(s)	Blank(s)	Blank(s)	Blank(s)	Blank(s)	Blank(s)	Blank(s)	None/Unknown	No/Unknown	Blank(s)	Blank(s)	16	Dead
65-69 years	White	Male	Divorced	1979	Undifferentiated; anaplastic; Grade IV	Blank(s)	Left - origin of primary	Blank(s)	Blank(s)	Blank(s)	Blank(s)	Blank(s)	Blank(s)	Blank(s)	Blank(s)	Blank(s)	Blank(s)	Blank(s)	Blank(s)	Blank(s)	None/Unknown	No/Unknown	Blank(s)	Blank(s)	0	Dead
70-74 years	White	Male	Married (including common law)	1976	Poorly differentiated; Grade III	Blank(s)	Right - origin of primary	Blank(s)	Blank(s)	Blank(s)	Blank(s)	Blank(s)	Blank(s)	Blank(s)	Blank(s)	Blank(s)	Blank(s)	Blank(s)	Blank(s)	Blank(s)	None/Unknown	No/Unknown	Blank(s)	Blank(s)	3	Dead
70-74 years	White	Male	Married (including common law)	1976	Undifferentiated; anaplastic; Grade IV	Blank(s)	Right - origin of primary	Blank(s)	Blank(s)	Blank(s)	Blank(s)	Blank(s)	Blank(s)	Blank(s)	Blank(s)	Blank(s)	Blank(s)	Blank(s)	Blank(s)	Blank(s)	Beam radiation	No/Unknown	Blank(s)	Blank(s)	11	Dead
85+ years	White	Male	Married (including common law)	2004	Unknown	Blank(s)	Right - origin of primary	Blank(s)	Blank(s)	Blank(s)	Blank(s)	Blank(s)	Blank(s)	Blank(s)	Blank(s)	IV	T1	N2	M1	0	None/Unknown	No/Unknown	Blank(s)	30	0	Dead
65-69 years	White	Male	Married (including common law)	1977	Poorly differentiated; Grade III	Blank(s)	Left - origin of primary	Blank(s)	Blank(s)	Blank(s)	Blank(s)	Blank(s)	Blank(s)	Blank(s)	Blank(s)	Blank(s)	Blank(s)	Blank(s)	Blank(s)	Blank(s)	None/Unknown	No/Unknown	Blank(s)	Blank(s)	41	Dead
65-69 years	White	Male	Married (including common law)	1978	Poorly differentiated; Grade III	Blank(s)	Left - origin of primary	Blank(s)	Blank(s)	Blank(s)	Blank(s)	Blank(s)	Blank(s)	Blank(s)	Blank(s)	Blank(s)	Blank(s)	Blank(s)	Blank(s)	Blank(s)	Beam radiation	No/Unknown	Blank(s)	Blank(s)	2	Dead
75-79 years	White	Female	Married (including common law)	1976	Moderately differentiated; Grade II	Blank(s)	Right - origin of primary	Blank(s)	Blank(s)	Blank(s)	Blank(s)	Blank(s)	Blank(s)	Blank(s)	Blank(s)	Blank(s)	Blank(s)	Blank(s)	Blank(s)	Blank(s)	Beam radiation	No/Unknown	Blank(s)	Blank(s)	44	Dead
65-69 years	White	Male	Unknown	1976	Moderately differentiated; Grade II	Blank(s)	Left - origin of primary	Blank(s)	Blank(s)	Blank(s)	Blank(s)	Blank(s)	Blank(s)	Blank(s)	Blank(s)	Blank(s)	Blank(s)	Blank(s)	Blank(s)	Blank(s)	None/Unknown	No/Unknown	Blank(s)	Blank(s)	169	Dead
70-74 years	White	Male	Divorced	1977	Undifferentiated; anaplastic; Grade IV	Blank(s)	Left - origin of primary	Blank(s)	Blank(s)	Blank(s)	Blank(s)	Blank(s)	Blank(s)	Blank(s)	Blank(s)	Blank(s)	Blank(s)	Blank(s)	Blank(s)	Blank(s)	Beam radiation	No/Unknown	Blank(s)	Blank(s)	8	Dead
80-84 years	White	Male	Married (including common law)	1976	Undifferentiated; anaplastic; Grade IV	Blank(s)	Right - origin of primary	Blank(s)	Blank(s)	Blank(s)	Blank(s)	Blank(s)	Blank(s)	Blank(s)	Blank(s)	Blank(s)	Blank(s)	Blank(s)	Blank(s)	Blank(s)	None/Unknown	No/Unknown	Blank(s)	Blank(s)	198	Dead
65-69 years	White	Female	Widowed	1979	Moderately differentiated; Grade II	Blank(s)	Right - origin of primary	Blank(s)	Blank(s)	Blank(s)	Blank(s)	Blank(s)	Blank(s)	Blank(s)	Blank(s)	Blank(s)	Blank(s)	Blank(s)	Blank(s)	Blank(s)	None/Unknown	Yes	Blank(s)	Blank(s)	1	Dead
65-69 years	White	Male	Married (including common law)	1978	Unknown	Blank(s)	Right - origin of primary	Blank(s)	Blank(s)	Blank(s)	Blank(s)	Blank(s)	Blank(s)	Blank(s)	Blank(s)	Blank(s)	Blank(s)	Blank(s)	Blank(s)	Blank(s)	Beam radiation	No/Unknown	Blank(s)	Blank(s)	5	Dead
65-69 years	White	Male	Married (including common law)	1977	Moderately differentiated; Grade II	Blank(s)	Left - origin of primary	Blank(s)	Blank(s)	Blank(s)	Blank(s)	Blank(s)	Blank(s)	Blank(s)	Blank(s)	Blank(s)	Blank(s)	Blank(s)	Blank(s)	Blank(s)	Beam radiation	No/Unknown	Blank(s)	Blank(s)	5	Dead
70-74 years	White	Female	Married (including common law)	1997	Moderately differentiated; Grade II	Blank(s)	Right - origin of primary	Blank(s)	Blank(s)	Blank(s)	Blank(s)	Blank(s)	Blank(s)	Blank(s)	Blank(s)	Blank(s)	Blank(s)	Blank(s)	Blank(s)	Blank(s)	Beam radiation	Yes	Blank(s)	Blank(s)	13	Dead
75-79 years	Black	Female	Married (including common law)	1986	Unknown	Blank(s)	Left - origin of primary	Blank(s)	Blank(s)	Blank(s)	Blank(s)	Blank(s)	Blank(s)	Blank(s)	Blank(s)	Blank(s)	Blank(s)	Blank(s)	Blank(s)	Blank(s)	Beam radiation	No/Unknown	Blank(s)	Blank(s)	0	Dead
65-69 years	Black	Male	Married (including common law)	1977	Poorly differentiated; Grade III	Blank(s)	Left - origin of primary	Blank(s)	Blank(s)	Blank(s)	Blank(s)	Blank(s)	Blank(s)	Blank(s)	Blank(s)	Blank(s)	Blank(s)	Blank(s)	Blank(s)	Blank(s)	None/Unknown	No/Unknown	Blank(s)	Blank(s)	46	Dead
65-69 years	White	Male	Married (including common law)	1980	Moderately differentiated; Grade II	Blank(s)	Right - origin of primary	Blank(s)	Blank(s)	Blank(s)	Blank(s)	Blank(s)	Blank(s)	Blank(s)	Blank(s)	Blank(s)	Blank(s)	Blank(s)	Blank(s)	Blank(s)	None/Unknown	No/Unknown	Blank(s)	Blank(s)	116	Dead
75-79 years	White	Male	Married (including common law)	1989	Poorly differentiated; Grade III	Blank(s)	Left - origin of primary	Blank(s)	Blank(s)	Blank(s)	Blank(s)	Blank(s)	Blank(s)	Blank(s)	Blank(s)	Blank(s)	Blank(s)	Blank(s)	Blank(s)	Blank(s)	Beam radiation	No/Unknown	Blank(s)	Blank(s)	1	Dead
75-79 years	Black	Female	Widowed	1996	Moderately differentiated; Grade II	Blank(s)	Left - origin of primary	Blank(s)	Blank(s)	Blank(s)	Blank(s)	Blank(s)	Blank(s)	Blank(s)	Blank(s)	Blank(s)	Blank(s)	Blank(s)	Blank(s)	Blank(s)	None/Unknown	No/Unknown	Blank(s)	Blank(s)	22	Dead
70-74 years	White	Male	Married (including common law)	1977	Undifferentiated; anaplastic; Grade IV	Blank(s)	Left - origin of primary	Blank(s)	Blank(s)	Blank(s)	Blank(s)	Blank(s)	Blank(s)	Blank(s)	Blank(s)	Blank(s)	Blank(s)	Blank(s)	Blank(s)	Blank(s)	Beam radiation	No/Unknown	Blank(s)	Blank(s)	1	Dead
65-69 years	White	Male	Divorced	1985	Unknown	Blank(s)	Right - origin of primary	Blank(s)	Blank(s)	Blank(s)	Blank(s)	Blank(s)	Blank(s)	Blank(s)	Blank(s)	Blank(s)	Blank(s)	Blank(s)	Blank(s)	Blank(s)	Beam radiation	No/Unknown	Blank(s)	Blank(s)	5	Dead
65-69 years	White	Female	Married (including common law)	1978	Poorly differentiated; Grade III	Blank(s)	Right - origin of primary	Blank(s)	Blank(s)	Blank(s)	Blank(s)	Blank(s)	Blank(s)	Blank(s)	Blank(s)	Blank(s)	Blank(s)	Blank(s)	Blank(s)	Blank(s)	Beam radiation	No/Unknown	Blank(s)	Blank(s)	8	Dead
65-69 years	White	Female	Unknown	1979	Undifferentiated; anaplastic; Grade IV	Blank(s)	Right - origin of primary	Blank(s)	Blank(s)	Blank(s)	Blank(s)	Blank(s)	Blank(s)	Blank(s)	Blank(s)	Blank(s)	Blank(s)	Blank(s)	Blank(s)	Blank(s)	Beam radiation	Yes	Blank(s)	Blank(s)	14	Dead
80-84 years	White	Male	Divorced	1975	Undifferentiated; anaplastic; Grade IV	Blank(s)	Right - origin of primary	Blank(s)	Blank(s)	Blank(s)	Blank(s)	Blank(s)	Blank(s)	Blank(s)	Blank(s)	Blank(s)	Blank(s)	Blank(s)	Blank(s)	Blank(s)	None/Unknown	No/Unknown	Blank(s)	Blank(s)	1	Dead
75-79 years	White	Male	Single (never married)	1975	Poorly differentiated; Grade III	Blank(s)	Right - origin of primary	Blank(s)	Blank(s)	Blank(s)	Blank(s)	Blank(s)	Blank(s)	Blank(s)	Blank(s)	Blank(s)	Blank(s)	Blank(s)	Blank(s)	Blank(s)	None/Unknown	No/Unknown	Blank(s)	Blank(s)	0	Dead
70-74 years	White	Male	Married (including common law)	1976	Unknown	Blank(s)	Left - origin of primary	Blank(s)	Blank(s)	Blank(s)	Blank(s)	Blank(s)	Blank(s)	Blank(s)	Blank(s)	Blank(s)	Blank(s)	Blank(s)	Blank(s)	Blank(s)	None/Unknown	No/Unknown	Blank(s)	Blank(s)	13	Dead
70-74 years	White	Male	Married (including common law)	1976	Undifferentiated; anaplastic; Grade IV	Blank(s)	Paired site, but no information concerning laterality	Blank(s)	Blank(s)	Blank(s)	Blank(s)	Blank(s)	Blank(s)	Blank(s)	Blank(s)	Blank(s)	Blank(s)	Blank(s)	Blank(s)	Blank(s)	None/Unknown	Yes	Blank(s)	Blank(s)	1	Dead
75-79 years	White	Female	Widowed	1993	Unknown	Blank(s)	Left - origin of primary	Blank(s)	Blank(s)	Blank(s)	Blank(s)	Blank(s)	Blank(s)	Blank(s)	Blank(s)	Blank(s)	Blank(s)	Blank(s)	Blank(s)	Blank(s)	None/Unknown	No/Unknown	Blank(s)	Blank(s)	0	Dead
70-74 years	White	Female	Married (including common law)	1979	Poorly differentiated; Grade III	Blank(s)	Left - origin of primary	Blank(s)	Blank(s)	Blank(s)	Blank(s)	Blank(s)	Blank(s)	Blank(s)	Blank(s)	Blank(s)	Blank(s)	Blank(s)	Blank(s)	Blank(s)	None/Unknown	No/Unknown	Blank(s)	Blank(s)	0	Dead
65-69 years	White	Male	Single (never married)	1975	Undifferentiated; anaplastic; Grade IV	Blank(s)	Right - origin of primary	Blank(s)	Blank(s)	Blank(s)	Blank(s)	Blank(s)	Blank(s)	Blank(s)	Blank(s)	Blank(s)	Blank(s)	Blank(s)	Blank(s)	Blank(s)	None/Unknown	No/Unknown	Blank(s)	Blank(s)	0	Dead
75-79 years	White	Male	Married (including common law)	1980	Undifferentiated; anaplastic; Grade IV	Blank(s)	Left - origin of primary	Blank(s)	Blank(s)	Blank(s)	Blank(s)	Blank(s)	Blank(s)	Blank(s)	Blank(s)	Blank(s)	Blank(s)	Blank(s)	Blank(s)	Blank(s)	Beam radiation	No/Unknown	Blank(s)	Blank(s)	8	Dead
65-69 years	White	Male	Divorced	1979	Undifferentiated; anaplastic; Grade IV	Blank(s)	Left - origin of primary	Blank(s)	Blank(s)	Blank(s)	Blank(s)	Blank(s)	Blank(s)	Blank(s)	Blank(s)	Blank(s)	Blank(s)	Blank(s)	Blank(s)	Blank(s)	Beam radiation	Yes	Blank(s)	Blank(s)	10	Dead
65-69 years	Other (American Indian/AK Native, Asian/Pacific Islander)	Female	Widowed	1976	Unknown	Blank(s)	Right - origin of primary	Blank(s)	Blank(s)	Blank(s)	Blank(s)	Blank(s)	Blank(s)	Blank(s)	Blank(s)	Blank(s)	Blank(s)	Blank(s)	Blank(s)	Blank(s)	None/Unknown	No/Unknown	Blank(s)	Blank(s)	166	Dead
70-74 years	White	Male	Married (including common law)	1980	Undifferentiated; anaplastic; Grade IV	Blank(s)	Right - origin of primary	Blank(s)	Blank(s)	Blank(s)	Blank(s)	Blank(s)	Blank(s)	Blank(s)	Blank(s)	Blank(s)	Blank(s)	Blank(s)	Blank(s)	Blank(s)	Beam radiation	No/Unknown	Blank(s)	Blank(s)	4	Dead
70-74 years	White	Male	Married (including common law)	1994	Moderately differentiated; Grade II	Blank(s)	Left - origin of primary	Blank(s)	Blank(s)	Blank(s)	Blank(s)	Blank(s)	Blank(s)	Blank(s)	Blank(s)	Blank(s)	Blank(s)	Blank(s)	Blank(s)	Blank(s)	Beam radiation	No/Unknown	Blank(s)	Blank(s)	132	Dead
65-69 years	White	Male	Married (including common law)	1976	Undifferentiated; anaplastic; Grade IV	Blank(s)	Right - origin of primary	Blank(s)	Blank(s)	Blank(s)	Blank(s)	Blank(s)	Blank(s)	Blank(s)	Blank(s)	Blank(s)	Blank(s)	Blank(s)	Blank(s)	Blank(s)	Beam radiation	No/Unknown	Blank(s)	Blank(s)	6	Dead
65-69 years	White	Female	Married (including common law)	1980	Undifferentiated; anaplastic; Grade IV	Blank(s)	Right - origin of primary	Blank(s)	Blank(s)	Blank(s)	Blank(s)	Blank(s)	Blank(s)	Blank(s)	Blank(s)	Blank(s)	Blank(s)	Blank(s)	Blank(s)	Blank(s)	None/Unknown	No/Unknown	Blank(s)	Blank(s)	0	Dead
65-69 years	White	Male	Married (including common law)	1975	Well differentiated; Grade I	Blank(s)	Right - origin of primary	Blank(s)	Blank(s)	Blank(s)	Blank(s)	Blank(s)	Blank(s)	Blank(s)	Blank(s)	Blank(s)	Blank(s)	Blank(s)	Blank(s)	Blank(s)	None/Unknown	No/Unknown	Blank(s)	Blank(s)	269	Dead
75-79 years	White	Male	Married (including common law)	1977	Poorly differentiated; Grade III	Blank(s)	Left - origin of primary	Blank(s)	Blank(s)	Blank(s)	Blank(s)	Blank(s)	Blank(s)	Blank(s)	Blank(s)	Blank(s)	Blank(s)	Blank(s)	Blank(s)	Blank(s)	None/Unknown	No/Unknown	Blank(s)	Blank(s)	3	Dead
65-69 years	White	Male	Married (including common law)	1977	Moderately differentiated; Grade II	Blank(s)	Left - origin of primary	Blank(s)	Blank(s)	Blank(s)	Blank(s)	Blank(s)	Blank(s)	Blank(s)	Blank(s)	Blank(s)	Blank(s)	Blank(s)	Blank(s)	Blank(s)	None/Unknown	No/Unknown	Blank(s)	Blank(s)	6	Dead
75-79 years	White	Female	Widowed	1981	Unknown	Blank(s)	Right - origin of primary	Blank(s)	Blank(s)	Blank(s)	Blank(s)	Blank(s)	Blank(s)	Blank(s)	Blank(s)	Blank(s)	Blank(s)	Blank(s)	Blank(s)	Blank(s)	Beam radiation	No/Unknown	Blank(s)	Blank(s)	3	Dead
70-74 years	White	Female	Married (including common law)	1988	Well differentiated; Grade I	Blank(s)	Right - origin of primary	Blank(s)	Blank(s)	Blank(s)	Blank(s)	Blank(s)	Blank(s)	Blank(s)	Blank(s)	Blank(s)	Blank(s)	Blank(s)	Blank(s)	Blank(s)	None/Unknown	No/Unknown	Blank(s)	Blank(s)	150	Dead
70-74 years	White	Female	Married (including common law)	1992	Well differentiated; Grade I	Blank(s)	Left - origin of primary	Blank(s)	Blank(s)	Blank(s)	Blank(s)	Blank(s)	Blank(s)	Blank(s)	Blank(s)	Blank(s)	Blank(s)	Blank(s)	Blank(s)	Blank(s)	None/Unknown	No/Unknown	Blank(s)	Blank(s)	102	Dead
65-69 years	White	Male	Married (including common law)	1976	Unknown	Blank(s)	Left - origin of primary	Blank(s)	Blank(s)	Blank(s)	Blank(s)	Blank(s)	Blank(s)	Blank(s)	Blank(s)	Blank(s)	Blank(s)	Blank(s)	Blank(s)	Blank(s)	None/Unknown	No/Unknown	Blank(s)	Blank(s)	108	Dead
65-69 years	Black	Female	Widowed	1989	Poorly differentiated; Grade III	Blank(s)	Right - origin of primary	Blank(s)	Blank(s)	Blank(s)	Blank(s)	Blank(s)	Blank(s)	Blank(s)	Blank(s)	Blank(s)	Blank(s)	Blank(s)	Blank(s)	Blank(s)	Beam radiation	No/Unknown	Blank(s)	Blank(s)	66	Dead
65-69 years	White	Male	Married (including common law)	1976	Unknown	Blank(s)	Left - origin of primary	Blank(s)	Blank(s)	Blank(s)	Blank(s)	Blank(s)	Blank(s)	Blank(s)	Blank(s)	Blank(s)	Blank(s)	Blank(s)	Blank(s)	Blank(s)	None/Unknown	No/Unknown	Blank(s)	Blank(s)	0	Dead
70-74 years	White	Female	Widowed	1977	Poorly differentiated; Grade III	Blank(s)	Left - origin of primary	Blank(s)	Blank(s)	Blank(s)	Blank(s)	Blank(s)	Blank(s)	Blank(s)	Blank(s)	Blank(s)	Blank(s)	Blank(s)	Blank(s)	Blank(s)	None/Unknown	Yes	Blank(s)	Blank(s)	11	Dead
70-74 years	White	Male	Married (including common law)	1988	Unknown	Blank(s)	Left - origin of primary	Blank(s)	Blank(s)	Blank(s)	Blank(s)	Blank(s)	Blank(s)	Blank(s)	Blank(s)	Blank(s)	Blank(s)	Blank(s)	Blank(s)	Blank(s)	Beam radiation	No/Unknown	Blank(s)	Blank(s)	4	Dead
70-74 years	White	Male	Married (including common law)	1975	Unknown	Blank(s)	Left - origin of primary	Blank(s)	Blank(s)	Blank(s)	Blank(s)	Blank(s)	Blank(s)	Blank(s)	Blank(s)	Blank(s)	Blank(s)	Blank(s)	Blank(s)	Blank(s)	None/Unknown	No/Unknown	Blank(s)	Blank(s)	42	Dead
75-79 years	White	Female	Widowed	1976	Undifferentiated; anaplastic; Grade IV	Blank(s)	Bilateral, single primary	Blank(s)	Blank(s)	Blank(s)	Blank(s)	Blank(s)	Blank(s)	Blank(s)	Blank(s)	Blank(s)	Blank(s)	Blank(s)	Blank(s)	Blank(s)	None/Unknown	No/Unknown	Blank(s)	Blank(s)	0	Dead
70-74 years	White	Male	Married (including common law)	1980	Unknown	Blank(s)	Left - origin of primary	Blank(s)	Blank(s)	Blank(s)	Blank(s)	Blank(s)	Blank(s)	Blank(s)	Blank(s)	Blank(s)	Blank(s)	Blank(s)	Blank(s)	Blank(s)	Beam radiation	No/Unknown	Blank(s)	Blank(s)	4	Dead
65-69 years	Black	Female	Widowed	2012	Well differentiated; Grade I	Blank(s)	Right - origin of primary	Blank(s)	Blank(s)	Blank(s)	Blank(s)	Blank(s)	Blank(s)	Blank(s)	Blank(s)	IA	T1	N0	M0	21	None/Unknown	No/Unknown	Blank(s)	14	77	Alive
70-74 years	Black	Female	Unknown	2016	Moderately differentiated; Grade II	Blank(s)	Left - origin of primary	Blank(s)	Blank(s)	Blank(s)	Blank(s)	1B	p2A	p0	c0	1B	p2A	p0	c0	21	None/Unknown	No/Unknown	20	20	27	Alive
70-74 years	White	Male	Married (including common law)	1979	Undifferentiated; anaplastic; Grade IV	Blank(s)	Right - origin of primary	Blank(s)	Blank(s)	Blank(s)	Blank(s)	Blank(s)	Blank(s)	Blank(s)	Blank(s)	Blank(s)	Blank(s)	Blank(s)	Blank(s)	Blank(s)	Beam radiation	Yes	Blank(s)	Blank(s)	2	Dead
65-69 years	White	Female	Widowed	1975	Moderately differentiated; Grade II	Blank(s)	Left - origin of primary	Blank(s)	Blank(s)	Blank(s)	Blank(s)	Blank(s)	Blank(s)	Blank(s)	Blank(s)	Blank(s)	Blank(s)	Blank(s)	Blank(s)	Blank(s)	None/Unknown	No/Unknown	Blank(s)	Blank(s)	7	Dead
65-69 years	Black	Female	Divorced	2000	Moderately differentiated; Grade II	Blank(s)	Right - origin of primary	Blank(s)	Blank(s)	Blank(s)	Blank(s)	Blank(s)	Blank(s)	Blank(s)	Blank(s)	Blank(s)	Blank(s)	Blank(s)	Blank(s)	21	None/Unknown	No/Unknown	Blank(s)	Blank(s)	223	Alive
75-79 years	White	Male	Married (including common law)	1979	Unknown	Blank(s)	Left - origin of primary	Blank(s)	Blank(s)	Blank(s)	Blank(s)	Blank(s)	Blank(s)	Blank(s)	Blank(s)	Blank(s)	Blank(s)	Blank(s)	Blank(s)	Blank(s)	Beam radiation	No/Unknown	Blank(s)	Blank(s)	16	Dead
65-69 years	White	Male	Married (including common law)	1976	Moderately differentiated; Grade II	Blank(s)	Right - origin of primary	Blank(s)	Blank(s)	Blank(s)	Blank(s)	Blank(s)	Blank(s)	Blank(s)	Blank(s)	Blank(s)	Blank(s)	Blank(s)	Blank(s)	Blank(s)	None/Unknown	No/Unknown	Blank(s)	Blank(s)	237	Dead
65-69 years	White	Male	Married (including common law)	1988	Unknown	Blank(s)	Left - origin of primary	Blank(s)	Blank(s)	Blank(s)	Blank(s)	Blank(s)	Blank(s)	Blank(s)	Blank(s)	Blank(s)	Blank(s)	Blank(s)	Blank(s)	Blank(s)	None/Unknown	No/Unknown	Blank(s)	Blank(s)	202	Dead
75-79 years	White	Male	Married (including common law)	1977	Poorly differentiated; Grade III	Blank(s)	Left - origin of primary	Blank(s)	Blank(s)	Blank(s)	Blank(s)	Blank(s)	Blank(s)	Blank(s)	Blank(s)	Blank(s)	Blank(s)	Blank(s)	Blank(s)	Blank(s)	Beam radiation	No/Unknown	Blank(s)	Blank(s)	2	Dead
65-69 years	White	Female	Married (including common law)	1988	Unknown	Blank(s)	Paired site, but no information concerning laterality	Blank(s)	Blank(s)	Blank(s)	Blank(s)	Blank(s)	Blank(s)	Blank(s)	Blank(s)	Blank(s)	Blank(s)	Blank(s)	Blank(s)	Blank(s)	None/Unknown	No/Unknown	Blank(s)	Blank(s)	0	Dead
65-69 years	White	Male	Married (including common law)	1990	Poorly differentiated; Grade III	Blank(s)	Right - origin of primary	Blank(s)	Blank(s)	Blank(s)	Blank(s)	Blank(s)	Blank(s)	Blank(s)	Blank(s)	Blank(s)	Blank(s)	Blank(s)	Blank(s)	Blank(s)	None/Unknown	No/Unknown	Blank(s)	Blank(s)	67	Dead
80-84 years	White	Male	Married (including common law)	1983	Poorly differentiated; Grade III	Blank(s)	Left - origin of primary	Blank(s)	Blank(s)	Blank(s)	Blank(s)	Blank(s)	Blank(s)	Blank(s)	Blank(s)	Blank(s)	Blank(s)	Blank(s)	Blank(s)	Blank(s)	Beam radiation	No/Unknown	Blank(s)	Blank(s)	13	Dead
70-74 years	White	Female	Married (including common law)	1975	Unknown	Blank(s)	Left - origin of primary	Blank(s)	Blank(s)	Blank(s)	Blank(s)	Blank(s)	Blank(s)	Blank(s)	Blank(s)	Blank(s)	Blank(s)	Blank(s)	Blank(s)	Blank(s)	None/Unknown	No/Unknown	Blank(s)	Blank(s)	15	Dead
75-79 years	White	Male	Married (including common law)	1996	Poorly differentiated; Grade III	Blank(s)	Right - origin of primary	Blank(s)	Blank(s)	Blank(s)	Blank(s)	Blank(s)	Blank(s)	Blank(s)	Blank(s)	Blank(s)	Blank(s)	Blank(s)	Blank(s)	Blank(s)	Beam radiation	No/Unknown	Blank(s)	Blank(s)	5	Dead
70-74 years	White	Female	Married (including common law)	1977	Poorly differentiated; Grade III	Blank(s)	Left - origin of primary	Blank(s)	Blank(s)	Blank(s)	Blank(s)	Blank(s)	Blank(s)	Blank(s)	Blank(s)	Blank(s)	Blank(s)	Blank(s)	Blank(s)	Blank(s)	None/Unknown	No/Unknown	Blank(s)	Blank(s)	7	Dead
80-84 years	White	Male	Married (including common law)	1979	Poorly differentiated; Grade III	Blank(s)	Right - origin of primary	Blank(s)	Blank(s)	Blank(s)	Blank(s)	Blank(s)	Blank(s)	Blank(s)	Blank(s)	Blank(s)	Blank(s)	Blank(s)	Blank(s)	Blank(s)	Beam radiation	No/Unknown	Blank(s)	Blank(s)	7	Dead
75-79 years	White	Male	Widowed	1975	Undifferentiated; anaplastic; Grade IV	Blank(s)	Right - origin of primary	Blank(s)	Blank(s)	Blank(s)	Blank(s)	Blank(s)	Blank(s)	Blank(s)	Blank(s)	Blank(s)	Blank(s)	Blank(s)	Blank(s)	Blank(s)	None/Unknown	Yes	Blank(s)	Blank(s)	4	Dead
65-69 years	White	Male	Married (including common law)	1980	Moderately differentiated; Grade II	Blank(s)	Right - origin of primary	Blank(s)	Blank(s)	Blank(s)	Blank(s)	Blank(s)	Blank(s)	Blank(s)	Blank(s)	Blank(s)	Blank(s)	Blank(s)	Blank(s)	Blank(s)	None/Unknown	No/Unknown	Blank(s)	Blank(s)	272	Dead
65-69 years	White	Male	Single (never married)	1975	Unknown	Blank(s)	Right - origin of primary	Blank(s)	Blank(s)	Blank(s)	Blank(s)	Blank(s)	Blank(s)	Blank(s)	Blank(s)	Blank(s)	Blank(s)	Blank(s)	Blank(s)	Blank(s)	Beam radiation	No/Unknown	Blank(s)	Blank(s)	7	Dead
65-69 years	White	Female	Widowed	1991	Unknown	Blank(s)	Right - origin of primary	Blank(s)	Blank(s)	Blank(s)	Blank(s)	Blank(s)	Blank(s)	Blank(s)	Blank(s)	Blank(s)	Blank(s)	Blank(s)	Blank(s)	Blank(s)	Beam radiation	No/Unknown	Blank(s)	Blank(s)	12	Dead
70-74 years	White	Male	Married (including common law)	1977	Undifferentiated; anaplastic; Grade IV	Blank(s)	Right - origin of primary	Blank(s)	Blank(s)	Blank(s)	Blank(s)	Blank(s)	Blank(s)	Blank(s)	Blank(s)	Blank(s)	Blank(s)	Blank(s)	Blank(s)	Blank(s)	Beam radiation	No/Unknown	Blank(s)	Blank(s)	13	Dead
65-69 years	White	Female	Widowed	1980	Moderately differentiated; Grade II	Blank(s)	Left - origin of primary	Blank(s)	Blank(s)	Blank(s)	Blank(s)	Blank(s)	Blank(s)	Blank(s)	Blank(s)	Blank(s)	Blank(s)	Blank(s)	Blank(s)	Blank(s)	None/Unknown	No/Unknown	Blank(s)	Blank(s)	68	Dead
75-79 years	White	Male	Single (never married)	1977	Poorly differentiated; Grade III	Blank(s)	Left - origin of primary	Blank(s)	Blank(s)	Blank(s)	Blank(s)	Blank(s)	Blank(s)	Blank(s)	Blank(s)	Blank(s)	Blank(s)	Blank(s)	Blank(s)	Blank(s)	None/Unknown	No/Unknown	Blank(s)	Blank(s)	99	Dead
80-84 years	White	Male	Single (never married)	1985	Undifferentiated; anaplastic; Grade IV	Blank(s)	Left - origin of primary	Blank(s)	Blank(s)	Blank(s)	Blank(s)	Blank(s)	Blank(s)	Blank(s)	Blank(s)	Blank(s)	Blank(s)	Blank(s)	Blank(s)	Blank(s)	Beam radiation	Yes	Blank(s)	Blank(s)	5	Dead
65-69 years	White	Female	Married (including common law)	1991	Poorly differentiated; Grade III	Blank(s)	Left - origin of primary	Blank(s)	Blank(s)	Blank(s)	Blank(s)	Blank(s)	Blank(s)	Blank(s)	Blank(s)	Blank(s)	Blank(s)	Blank(s)	Blank(s)	Blank(s)	None/Unknown	No/Unknown	Blank(s)	Blank(s)	2	Dead
65-69 years	White	Male	Single (never married)	1977	Poorly differentiated; Grade III	Blank(s)	Right - origin of primary	Blank(s)	Blank(s)	Blank(s)	Blank(s)	Blank(s)	Blank(s)	Blank(s)	Blank(s)	Blank(s)	Blank(s)	Blank(s)	Blank(s)	Blank(s)	None/Unknown	No/Unknown	Blank(s)	Blank(s)	2	Dead
80-84 years	White	Male	Married (including common law)	1984	Unknown	Blank(s)	Left - origin of primary	Blank(s)	Blank(s)	Blank(s)	Blank(s)	Blank(s)	Blank(s)	Blank(s)	Blank(s)	Blank(s)	Blank(s)	Blank(s)	Blank(s)	Blank(s)	Beam radiation	No/Unknown	Blank(s)	Blank(s)	4	Dead
65-69 years	White	Female	Widowed	1977	Poorly differentiated; Grade III	Blank(s)	Right - origin of primary	Blank(s)	Blank(s)	Blank(s)	Blank(s)	Blank(s)	Blank(s)	Blank(s)	Blank(s)	Blank(s)	Blank(s)	Blank(s)	Blank(s)	Blank(s)	None/Unknown	No/Unknown	Blank(s)	Blank(s)	26	Dead
80-84 years	White	Male	Married (including common law)	1976	Undifferentiated; anaplastic; Grade IV	Blank(s)	Left - origin of primary	Blank(s)	Blank(s)	Blank(s)	Blank(s)	Blank(s)	Blank(s)	Blank(s)	Blank(s)	Blank(s)	Blank(s)	Blank(s)	Blank(s)	Blank(s)	None/Unknown	No/Unknown	Blank(s)	Blank(s)	0	Dead
75-79 years	White	Female	Single (never married)	1981	Undifferentiated; anaplastic; Grade IV	Blank(s)	Right - origin of primary	Blank(s)	Blank(s)	Blank(s)	Blank(s)	Blank(s)	Blank(s)	Blank(s)	Blank(s)	Blank(s)	Blank(s)	Blank(s)	Blank(s)	Blank(s)	None/Unknown	No/Unknown	Blank(s)	Blank(s)	2	Dead
75-79 years	White	Female	Widowed	1980	Undifferentiated; anaplastic; Grade IV	Blank(s)	Left - origin of primary	Blank(s)	Blank(s)	Blank(s)	Blank(s)	Blank(s)	Blank(s)	Blank(s)	Blank(s)	Blank(s)	Blank(s)	Blank(s)	Blank(s)	Blank(s)	None/Unknown	No/Unknown	Blank(s)	Blank(s)	97	Dead
80-84 years	White	Male	Widowed	1992	Unknown	Blank(s)	Right - origin of primary	Blank(s)	Blank(s)	Blank(s)	Blank(s)	Blank(s)	Blank(s)	Blank(s)	Blank(s)	Blank(s)	Blank(s)	Blank(s)	Blank(s)	Blank(s)	Beam radiation	No/Unknown	Blank(s)	Blank(s)	4	Dead
65-69 years	White	Male	Married (including common law)	1980	Moderately differentiated; Grade II	Blank(s)	Right - origin of primary	Blank(s)	Blank(s)	Blank(s)	Blank(s)	Blank(s)	Blank(s)	Blank(s)	Blank(s)	Blank(s)	Blank(s)	Blank(s)	Blank(s)	Blank(s)	None/Unknown	No/Unknown	Blank(s)	Blank(s)	79	Dead
65-69 years	White	Female	Widowed	1982	Undifferentiated; anaplastic; Grade IV	Blank(s)	Paired site, but no information concerning laterality	Blank(s)	Blank(s)	Blank(s)	Blank(s)	Blank(s)	Blank(s)	Blank(s)	Blank(s)	Blank(s)	Blank(s)	Blank(s)	Blank(s)	Blank(s)	Beam radiation	No/Unknown	Blank(s)	Blank(s)	5	Dead
65-69 years	White	Female	Married (including common law)	1981	Undifferentiated; anaplastic; Grade IV	Blank(s)	Right - origin of primary	Blank(s)	Blank(s)	Blank(s)	Blank(s)	Blank(s)	Blank(s)	Blank(s)	Blank(s)	Blank(s)	Blank(s)	Blank(s)	Blank(s)	Blank(s)	Beam radiation	Yes	Blank(s)	Blank(s)	9	Dead
75-79 years	White	Male	Single (never married)	1979	Unknown	Blank(s)	Paired site, but no information concerning laterality	Blank(s)	Blank(s)	Blank(s)	Blank(s)	Blank(s)	Blank(s)	Blank(s)	Blank(s)	Blank(s)	Blank(s)	Blank(s)	Blank(s)	Blank(s)	None/Unknown	No/Unknown	Blank(s)	Blank(s)	1	Dead
70-74 years	Other (American Indian/AK Native, Asian/Pacific Islander)	Male	Married (including common law)	1978	Undifferentiated; anaplastic; Grade IV	Blank(s)	Right - origin of primary	Blank(s)	Blank(s)	Blank(s)	Blank(s)	Blank(s)	Blank(s)	Blank(s)	Blank(s)	Blank(s)	Blank(s)	Blank(s)	Blank(s)	Blank(s)	Beam radiation	No/Unknown	Blank(s)	Blank(s)	8	Dead
70-74 years	Other (American Indian/AK Native, Asian/Pacific Islander)	Male	Married (including common law)	1979	Moderately differentiated; Grade II	Blank(s)	Left - origin of primary	Blank(s)	Blank(s)	Blank(s)	Blank(s)	Blank(s)	Blank(s)	Blank(s)	Blank(s)	Blank(s)	Blank(s)	Blank(s)	Blank(s)	Blank(s)	None/Unknown	No/Unknown	Blank(s)	Blank(s)	197	Dead
70-74 years	White	Female	Divorced	1980	Moderately differentiated; Grade II	Blank(s)	Left - origin of primary	Blank(s)	Blank(s)	Blank(s)	Blank(s)	Blank(s)	Blank(s)	Blank(s)	Blank(s)	Blank(s)	Blank(s)	Blank(s)	Blank(s)	Blank(s)	None/Unknown	No/Unknown	Blank(s)	Blank(s)	2	Dead
80-84 years	White	Male	Married (including common law)	1990	Unknown	Blank(s)	Left - origin of primary	Blank(s)	Blank(s)	Blank(s)	Blank(s)	Blank(s)	Blank(s)	Blank(s)	Blank(s)	Blank(s)	Blank(s)	Blank(s)	Blank(s)	Blank(s)	None/Unknown	No/Unknown	Blank(s)	Blank(s)	18	Dead
70-74 years	White	Male	Divorced	1979	Undifferentiated; anaplastic; Grade IV	Blank(s)	Right - origin of primary	Blank(s)	Blank(s)	Blank(s)	Blank(s)	Blank(s)	Blank(s)	Blank(s)	Blank(s)	Blank(s)	Blank(s)	Blank(s)	Blank(s)	Blank(s)	Beam radiation	No/Unknown	Blank(s)	Blank(s)	6	Dead
65-69 years	White	Male	Married (including common law)	1976	Undifferentiated; anaplastic; Grade IV	Blank(s)	Left - origin of primary	Blank(s)	Blank(s)	Blank(s)	Blank(s)	Blank(s)	Blank(s)	Blank(s)	Blank(s)	Blank(s)	Blank(s)	Blank(s)	Blank(s)	Blank(s)	None/Unknown	No/Unknown	Blank(s)	Blank(s)	57	Dead
65-69 years	White	Female	Widowed	1979	Poorly differentiated; Grade III	Blank(s)	Right - origin of primary	Blank(s)	Blank(s)	Blank(s)	Blank(s)	Blank(s)	Blank(s)	Blank(s)	Blank(s)	Blank(s)	Blank(s)	Blank(s)	Blank(s)	Blank(s)	Beam radiation	No/Unknown	Blank(s)	Blank(s)	16	Dead
70-74 years	Black	Female	Single (never married)	2018	9	9	Left - origin of primary	T2b	N0	M1c	4B	Blank(s)	Blank(s)	Blank(s)	Blank(s)	4B	T2b	N0	M1c	0	None/Unknown	Yes	41	41	1	Dead
80-84 years	White	Male	Married (including common law)	1976	Undifferentiated; anaplastic; Grade IV	Blank(s)	Left - origin of primary	Blank(s)	Blank(s)	Blank(s)	Blank(s)	Blank(s)	Blank(s)	Blank(s)	Blank(s)	Blank(s)	Blank(s)	Blank(s)	Blank(s)	Blank(s)	Beam radiation	No/Unknown	Blank(s)	Blank(s)	1	Dead
65-69 years	White	Male	Married (including common law)	1977	Undifferentiated; anaplastic; Grade IV	Blank(s)	Left - origin of primary	Blank(s)	Blank(s)	Blank(s)	Blank(s)	Blank(s)	Blank(s)	Blank(s)	Blank(s)	Blank(s)	Blank(s)	Blank(s)	Blank(s)	Blank(s)	None/Unknown	No/Unknown	Blank(s)	Blank(s)	24	Dead
65-69 years	Black	Male	Married (including common law)	1992	Moderately differentiated; Grade II	Blank(s)	Right - origin of primary	Blank(s)	Blank(s)	Blank(s)	Blank(s)	Blank(s)	Blank(s)	Blank(s)	Blank(s)	Blank(s)	Blank(s)	Blank(s)	Blank(s)	Blank(s)	Beam radiation	No/Unknown	Blank(s)	Blank(s)	11	Dead
75-79 years	White	Female	Widowed	1975	Unknown	Blank(s)	Left - origin of primary	Blank(s)	Blank(s)	Blank(s)	Blank(s)	Blank(s)	Blank(s)	Blank(s)	Blank(s)	Blank(s)	Blank(s)	Blank(s)	Blank(s)	Blank(s)	None/Unknown	No/Unknown	Blank(s)	Blank(s)	5	Dead
75-79 years	White	Male	Married (including common law)	1977	Poorly differentiated; Grade III	Blank(s)	Right - origin of primary	Blank(s)	Blank(s)	Blank(s)	Blank(s)	Blank(s)	Blank(s)	Blank(s)	Blank(s)	Blank(s)	Blank(s)	Blank(s)	Blank(s)	Blank(s)	Beam radiation	Yes	Blank(s)	Blank(s)	0	Dead
70-74 years	White	Male	Married (including common law)	1978	Moderately differentiated; Grade II	Blank(s)	Right - origin of primary	Blank(s)	Blank(s)	Blank(s)	Blank(s)	Blank(s)	Blank(s)	Blank(s)	Blank(s)	Blank(s)	Blank(s)	Blank(s)	Blank(s)	Blank(s)	Beam radiation	No/Unknown	Blank(s)	Blank(s)	15	Dead
85+ years	White	Female	Widowed	2003	Unknown	Blank(s)	Paired site, but no information concerning laterality	Blank(s)	Blank(s)	Blank(s)	Blank(s)	Blank(s)	Blank(s)	Blank(s)	Blank(s)	Blank(s)	Blank(s)	Blank(s)	Blank(s)	0	Beam radiation	No/Unknown	Blank(s)	Blank(s)	13	Dead
65-69 years	White	Female	Married (including common law)	1976	Unknown	Blank(s)	Right - origin of primary	Blank(s)	Blank(s)	Blank(s)	Blank(s)	Blank(s)	Blank(s)	Blank(s)	Blank(s)	Blank(s)	Blank(s)	Blank(s)	Blank(s)	Blank(s)	Beam radiation	Yes	Blank(s)	Blank(s)	1	Dead
65-69 years	White	Female	Married (including common law)	1975	Undifferentiated; anaplastic; Grade IV	Blank(s)	Right - origin of primary	Blank(s)	Blank(s)	Blank(s)	Blank(s)	Blank(s)	Blank(s)	Blank(s)	Blank(s)	Blank(s)	Blank(s)	Blank(s)	Blank(s)	Blank(s)	None/Unknown	Yes	Blank(s)	Blank(s)	0	Dead
85+ years	White	Male	Married (including common law)	1980	Poorly differentiated; Grade III	Blank(s)	Left - origin of primary	Blank(s)	Blank(s)	Blank(s)	Blank(s)	Blank(s)	Blank(s)	Blank(s)	Blank(s)	Blank(s)	Blank(s)	Blank(s)	Blank(s)	Blank(s)	None/Unknown	Yes	Blank(s)	Blank(s)	1	Dead
85+ years	White	Female	Married (including common law)	2007	Unknown	Blank(s)	Right - origin of primary	Blank(s)	Blank(s)	Blank(s)	Blank(s)	Blank(s)	Blank(s)	Blank(s)	Blank(s)	IV	T4	N2	M1	0	None/Unknown	Yes	Blank(s)	107	2	Dead
70-74 years	White	Male	Married (including common law)	1980	Well differentiated; Grade I	Blank(s)	Right - origin of primary	Blank(s)	Blank(s)	Blank(s)	Blank(s)	Blank(s)	Blank(s)	Blank(s)	Blank(s)	Blank(s)	Blank(s)	Blank(s)	Blank(s)	Blank(s)	None/Unknown	No/Unknown	Blank(s)	Blank(s)	26	Dead
85+ years	White	Female	Single (never married)	1998	Well differentiated; Grade I	Blank(s)	Right - origin of primary	Blank(s)	Blank(s)	Blank(s)	Blank(s)	Blank(s)	Blank(s)	Blank(s)	Blank(s)	Blank(s)	Blank(s)	Blank(s)	Blank(s)	30	None/Unknown	No/Unknown	Blank(s)	Blank(s)	43	Dead
65-69 years	White	Male	Married (including common law)	1979	Undifferentiated; anaplastic; Grade IV	Blank(s)	Right - origin of primary	Blank(s)	Blank(s)	Blank(s)	Blank(s)	Blank(s)	Blank(s)	Blank(s)	Blank(s)	Blank(s)	Blank(s)	Blank(s)	Blank(s)	Blank(s)	None/Unknown	No/Unknown	Blank(s)	Blank(s)	142	Dead
65-69 years	Black	Male	Widowed	1975	Undifferentiated; anaplastic; Grade IV	Blank(s)	Right - origin of primary	Blank(s)	Blank(s)	Blank(s)	Blank(s)	Blank(s)	Blank(s)	Blank(s)	Blank(s)	Blank(s)	Blank(s)	Blank(s)	Blank(s)	Blank(s)	None/Unknown	No/Unknown	Blank(s)	Blank(s)	3	Dead
65-69 years	White	Male	Married (including common law)	1978	Moderately differentiated; Grade II	Blank(s)	Left - origin of primary	Blank(s)	Blank(s)	Blank(s)	Blank(s)	Blank(s)	Blank(s)	Blank(s)	Blank(s)	Blank(s)	Blank(s)	Blank(s)	Blank(s)	Blank(s)	Beam radiation	No/Unknown	Blank(s)	Blank(s)	8	Dead
70-74 years	White	Male	Married (including common law)	1978	Poorly differentiated; Grade III	Blank(s)	Right - origin of primary	Blank(s)	Blank(s)	Blank(s)	Blank(s)	Blank(s)	Blank(s)	Blank(s)	Blank(s)	Blank(s)	Blank(s)	Blank(s)	Blank(s)	Blank(s)	None/Unknown	No/Unknown	Blank(s)	Blank(s)	3	Dead
70-74 years	White	Male	Married (including common law)	1983	Unknown	Blank(s)	Right - origin of primary	Blank(s)	Blank(s)	Blank(s)	Blank(s)	Blank(s)	Blank(s)	Blank(s)	Blank(s)	Blank(s)	Blank(s)	Blank(s)	Blank(s)	Blank(s)	None/Unknown	Yes	Blank(s)	Blank(s)	7	Dead
65-69 years	White	Male	Widowed	1975	Undifferentiated; anaplastic; Grade IV	Blank(s)	Left - origin of primary	Blank(s)	Blank(s)	Blank(s)	Blank(s)	Blank(s)	Blank(s)	Blank(s)	Blank(s)	Blank(s)	Blank(s)	Blank(s)	Blank(s)	Blank(s)	None/Unknown	No/Unknown	Blank(s)	Blank(s)	8	Dead
75-79 years	White	Male	Married (including common law)	1985	Unknown	Blank(s)	Left - origin of primary	Blank(s)	Blank(s)	Blank(s)	Blank(s)	Blank(s)	Blank(s)	Blank(s)	Blank(s)	Blank(s)	Blank(s)	Blank(s)	Blank(s)	Blank(s)	None/Unknown	Yes	Blank(s)	Blank(s)	8	Dead
65-69 years	White	Male	Divorced	1977	Poorly differentiated; Grade III	Blank(s)	Left - origin of primary	Blank(s)	Blank(s)	Blank(s)	Blank(s)	Blank(s)	Blank(s)	Blank(s)	Blank(s)	Blank(s)	Blank(s)	Blank(s)	Blank(s)	Blank(s)	Beam radiation	No/Unknown	Blank(s)	Blank(s)	4	Dead
70-74 years	White	Male	Married (including common law)	1978	Undifferentiated; anaplastic; Grade IV	Blank(s)	Right - origin of primary	Blank(s)	Blank(s)	Blank(s)	Blank(s)	Blank(s)	Blank(s)	Blank(s)	Blank(s)	Blank(s)	Blank(s)	Blank(s)	Blank(s)	Blank(s)	None/Unknown	No/Unknown	Blank(s)	Blank(s)	1	Dead
85+ years	White	Female	Single (never married)	1985	Unknown	Blank(s)	Left - origin of primary	Blank(s)	Blank(s)	Blank(s)	Blank(s)	Blank(s)	Blank(s)	Blank(s)	Blank(s)	Blank(s)	Blank(s)	Blank(s)	Blank(s)	Blank(s)	None/Unknown	No/Unknown	Blank(s)	Blank(s)	49	Dead
80-84 years	White	Female	Widowed	1989	Undifferentiated; anaplastic; Grade IV	Blank(s)	Right - origin of primary	Blank(s)	Blank(s)	Blank(s)	Blank(s)	Blank(s)	Blank(s)	Blank(s)	Blank(s)	Blank(s)	Blank(s)	Blank(s)	Blank(s)	Blank(s)	Beam radiation	No/Unknown	Blank(s)	Blank(s)	3	Dead
75-79 years	White	Male	Married (including common law)	1978	Unknown	Blank(s)	Right - origin of primary	Blank(s)	Blank(s)	Blank(s)	Blank(s)	Blank(s)	Blank(s)	Blank(s)	Blank(s)	Blank(s)	Blank(s)	Blank(s)	Blank(s)	Blank(s)	None/Unknown	No/Unknown	Blank(s)	Blank(s)	0	Dead
75-79 years	White	Female	Married (including common law)	1977	Unknown	Blank(s)	Right - origin of primary	Blank(s)	Blank(s)	Blank(s)	Blank(s)	Blank(s)	Blank(s)	Blank(s)	Blank(s)	Blank(s)	Blank(s)	Blank(s)	Blank(s)	Blank(s)	Beam radiation	No/Unknown	Blank(s)	Blank(s)	18	Dead
65-69 years	White	Female	Widowed	1980	Undifferentiated; anaplastic; Grade IV	Blank(s)	Right - origin of primary	Blank(s)	Blank(s)	Blank(s)	Blank(s)	Blank(s)	Blank(s)	Blank(s)	Blank(s)	Blank(s)	Blank(s)	Blank(s)	Blank(s)	Blank(s)	None/Unknown	No/Unknown	Blank(s)	Blank(s)	18	Dead
65-69 years	White	Female	Married (including common law)	1978	Unknown	Blank(s)	Left - origin of primary	Blank(s)	Blank(s)	Blank(s)	Blank(s)	Blank(s)	Blank(s)	Blank(s)	Blank(s)	Blank(s)	Blank(s)	Blank(s)	Blank(s)	Blank(s)	None/Unknown	No/Unknown	Blank(s)	Blank(s)	7	Dead
65-69 years	White	Female	Married (including common law)	1978	Undifferentiated; anaplastic; Grade IV	Blank(s)	Left - origin of primary	Blank(s)	Blank(s)	Blank(s)	Blank(s)	Blank(s)	Blank(s)	Blank(s)	Blank(s)	Blank(s)	Blank(s)	Blank(s)	Blank(s)	Blank(s)	Beam radiation	No/Unknown	Blank(s)	Blank(s)	0	Dead
65-69 years	White	Male	Married (including common law)	1976	Undifferentiated; anaplastic; Grade IV	Blank(s)	Right - origin of primary	Blank(s)	Blank(s)	Blank(s)	Blank(s)	Blank(s)	Blank(s)	Blank(s)	Blank(s)	Blank(s)	Blank(s)	Blank(s)	Blank(s)	Blank(s)	Beam radiation	No/Unknown	Blank(s)	Blank(s)	3	Dead
75-79 years	White	Male	Married (including common law)	1981	Moderately differentiated; Grade II	Blank(s)	Right - origin of primary	Blank(s)	Blank(s)	Blank(s)	Blank(s)	Blank(s)	Blank(s)	Blank(s)	Blank(s)	Blank(s)	Blank(s)	Blank(s)	Blank(s)	Blank(s)	Beam radiation	No/Unknown	Blank(s)	Blank(s)	0	Dead
70-74 years	White	Female	Married (including common law)	1977	Unknown	Blank(s)	Left - origin of primary	Blank(s)	Blank(s)	Blank(s)	Blank(s)	Blank(s)	Blank(s)	Blank(s)	Blank(s)	Blank(s)	Blank(s)	Blank(s)	Blank(s)	Blank(s)	Beam radiation	No/Unknown	Blank(s)	Blank(s)	6	Dead
75-79 years	White	Female	Divorced	1986	Poorly differentiated; Grade III	Blank(s)	Right - origin of primary	Blank(s)	Blank(s)	Blank(s)	Blank(s)	Blank(s)	Blank(s)	Blank(s)	Blank(s)	Blank(s)	Blank(s)	Blank(s)	Blank(s)	Blank(s)	None/Unknown	No/Unknown	Blank(s)	Blank(s)	256	Dead
65-69 years	Black	Male	Married (including common law)	1977	Unknown	Blank(s)	Right - origin of primary	Blank(s)	Blank(s)	Blank(s)	Blank(s)	Blank(s)	Blank(s)	Blank(s)	Blank(s)	Blank(s)	Blank(s)	Blank(s)	Blank(s)	Blank(s)	Beam radiation	Yes	Blank(s)	Blank(s)	9	Dead
65-69 years	White	Male	Married (including common law)	1978	Well differentiated; Grade I	Blank(s)	Left - origin of primary	Blank(s)	Blank(s)	Blank(s)	Blank(s)	Blank(s)	Blank(s)	Blank(s)	Blank(s)	Blank(s)	Blank(s)	Blank(s)	Blank(s)	Blank(s)	None/Unknown	No/Unknown	Blank(s)	Blank(s)	2	Dead
70-74 years	White	Female	Single (never married)	1977	Unknown	Blank(s)	Left - origin of primary	Blank(s)	Blank(s)	Blank(s)	Blank(s)	Blank(s)	Blank(s)	Blank(s)	Blank(s)	Blank(s)	Blank(s)	Blank(s)	Blank(s)	Blank(s)	None/Unknown	No/Unknown	Blank(s)	Blank(s)	10	Dead
70-74 years	White	Male	Married (including common law)	1977	Undifferentiated; anaplastic; Grade IV	Blank(s)	Right - origin of primary	Blank(s)	Blank(s)	Blank(s)	Blank(s)	Blank(s)	Blank(s)	Blank(s)	Blank(s)	Blank(s)	Blank(s)	Blank(s)	Blank(s)	Blank(s)	Beam radiation	No/Unknown	Blank(s)	Blank(s)	6	Dead
70-74 years	White	Female	Married (including common law)	1982	Undifferentiated; anaplastic; Grade IV	Blank(s)	Right - origin of primary	Blank(s)	Blank(s)	Blank(s)	Blank(s)	Blank(s)	Blank(s)	Blank(s)	Blank(s)	Blank(s)	Blank(s)	Blank(s)	Blank(s)	Blank(s)	Beam radiation	Yes	Blank(s)	Blank(s)	35	Dead
70-74 years	White	Male	Married (including common law)	1978	Well differentiated; Grade I	Blank(s)	Left - origin of primary	Blank(s)	Blank(s)	Blank(s)	Blank(s)	Blank(s)	Blank(s)	Blank(s)	Blank(s)	Blank(s)	Blank(s)	Blank(s)	Blank(s)	Blank(s)	None/Unknown	No/Unknown	Blank(s)	Blank(s)	5	Dead
65-69 years	White	Male	Unknown	1978	Undifferentiated; anaplastic; Grade IV	Blank(s)	Right - origin of primary	Blank(s)	Blank(s)	Blank(s)	Blank(s)	Blank(s)	Blank(s)	Blank(s)	Blank(s)	Blank(s)	Blank(s)	Blank(s)	Blank(s)	Blank(s)	None/Unknown	No/Unknown	Blank(s)	Blank(s)	0	Dead
65-69 years	White	Male	Married (including common law)	1981	Poorly differentiated; Grade III	Blank(s)	Right - origin of primary	Blank(s)	Blank(s)	Blank(s)	Blank(s)	Blank(s)	Blank(s)	Blank(s)	Blank(s)	Blank(s)	Blank(s)	Blank(s)	Blank(s)	Blank(s)	None/Unknown	No/Unknown	Blank(s)	Blank(s)	1	Dead
65-69 years	White	Male	Married (including common law)	1975	Unknown	Blank(s)	Left - origin of primary	Blank(s)	Blank(s)	Blank(s)	Blank(s)	Blank(s)	Blank(s)	Blank(s)	Blank(s)	Blank(s)	Blank(s)	Blank(s)	Blank(s)	Blank(s)	None/Unknown	No/Unknown	Blank(s)	Blank(s)	3	Dead
65-69 years	White	Male	Married (including common law)	1976	Undifferentiated; anaplastic; Grade IV	Blank(s)	Right - origin of primary	Blank(s)	Blank(s)	Blank(s)	Blank(s)	Blank(s)	Blank(s)	Blank(s)	Blank(s)	Blank(s)	Blank(s)	Blank(s)	Blank(s)	Blank(s)	Beam radiation	Yes	Blank(s)	Blank(s)	6	Dead
70-74 years	White	Male	Single (never married)	1980	Poorly differentiated; Grade III	Blank(s)	Left - origin of primary	Blank(s)	Blank(s)	Blank(s)	Blank(s)	Blank(s)	Blank(s)	Blank(s)	Blank(s)	Blank(s)	Blank(s)	Blank(s)	Blank(s)	Blank(s)	None/Unknown	Yes	Blank(s)	Blank(s)	1	Dead
70-74 years	White	Male	Married (including common law)	1977	Poorly differentiated; Grade III	Blank(s)	Left - origin of primary	Blank(s)	Blank(s)	Blank(s)	Blank(s)	Blank(s)	Blank(s)	Blank(s)	Blank(s)	Blank(s)	Blank(s)	Blank(s)	Blank(s)	Blank(s)	None/Unknown	Yes	Blank(s)	Blank(s)	8	Dead
65-69 years	White	Male	Unknown	1992	Poorly differentiated; Grade III	Blank(s)	Right - origin of primary	Blank(s)	Blank(s)	Blank(s)	Blank(s)	Blank(s)	Blank(s)	Blank(s)	Blank(s)	Blank(s)	Blank(s)	Blank(s)	Blank(s)	Blank(s)	None/Unknown	No/Unknown	Blank(s)	Blank(s)	22	Dead
65-69 years	White	Female	Divorced	2009	Moderately differentiated; Grade II	Blank(s)	Left - origin of primary	Blank(s)	Blank(s)	Blank(s)	Blank(s)	Blank(s)	Blank(s)	Blank(s)	Blank(s)	IV	T1	N0	M1	33	None/Unknown	No/Unknown	Blank(s)	10	112	Alive
65-69 years	White	Female	Married (including common law)	1983	Unknown	Blank(s)	Left - origin of primary	Blank(s)	Blank(s)	Blank(s)	Blank(s)	Blank(s)	Blank(s)	Blank(s)	Blank(s)	Blank(s)	Blank(s)	Blank(s)	Blank(s)	Blank(s)	None/Unknown	No/Unknown	Blank(s)	Blank(s)	71	Dead
70-74 years	White	Female	Widowed	1978	Undifferentiated; anaplastic; Grade IV	Blank(s)	Right - origin of primary	Blank(s)	Blank(s)	Blank(s)	Blank(s)	Blank(s)	Blank(s)	Blank(s)	Blank(s)	Blank(s)	Blank(s)	Blank(s)	Blank(s)	Blank(s)	Beam radiation	Yes	Blank(s)	Blank(s)	6	Dead
65-69 years	White	Male	Divorced	1980	Poorly differentiated; Grade III	Blank(s)	Left - origin of primary	Blank(s)	Blank(s)	Blank(s)	Blank(s)	Blank(s)	Blank(s)	Blank(s)	Blank(s)	Blank(s)	Blank(s)	Blank(s)	Blank(s)	Blank(s)	None/Unknown	No/Unknown	Blank(s)	Blank(s)	1	Dead
70-74 years	White	Female	Married (including common law)	1985	Undifferentiated; anaplastic; Grade IV	Blank(s)	Right - origin of primary	Blank(s)	Blank(s)	Blank(s)	Blank(s)	Blank(s)	Blank(s)	Blank(s)	Blank(s)	Blank(s)	Blank(s)	Blank(s)	Blank(s)	Blank(s)	None/Unknown	Yes	Blank(s)	Blank(s)	8	Dead
70-74 years	White	Male	Divorced	1977	Poorly differentiated; Grade III	Blank(s)	Left - origin of primary	Blank(s)	Blank(s)	Blank(s)	Blank(s)	Blank(s)	Blank(s)	Blank(s)	Blank(s)	Blank(s)	Blank(s)	Blank(s)	Blank(s)	Blank(s)	None/Unknown	No/Unknown	Blank(s)	Blank(s)	11	Dead
65-69 years	White	Male	Divorced	1996	Unknown	Blank(s)	Left - origin of primary	Blank(s)	Blank(s)	Blank(s)	Blank(s)	Blank(s)	Blank(s)	Blank(s)	Blank(s)	Blank(s)	Blank(s)	Blank(s)	Blank(s)	Blank(s)	None/Unknown	Yes	Blank(s)	Blank(s)	1	Dead
85+ years	White	Male	Married (including common law)	1976	Poorly differentiated; Grade III	Blank(s)	Left - origin of primary	Blank(s)	Blank(s)	Blank(s)	Blank(s)	Blank(s)	Blank(s)	Blank(s)	Blank(s)	Blank(s)	Blank(s)	Blank(s)	Blank(s)	Blank(s)	None/Unknown	No/Unknown	Blank(s)	Blank(s)	0	Dead
75-79 years	White	Male	Single (never married)	1980	Undifferentiated; anaplastic; Grade IV	Blank(s)	Left - origin of primary	Blank(s)	Blank(s)	Blank(s)	Blank(s)	Blank(s)	Blank(s)	Blank(s)	Blank(s)	Blank(s)	Blank(s)	Blank(s)	Blank(s)	Blank(s)	Beam radiation	No/Unknown	Blank(s)	Blank(s)	48	Dead
75-79 years	White	Female	Divorced	1980	Undifferentiated; anaplastic; Grade IV	Blank(s)	Left - origin of primary	Blank(s)	Blank(s)	Blank(s)	Blank(s)	Blank(s)	Blank(s)	Blank(s)	Blank(s)	Blank(s)	Blank(s)	Blank(s)	Blank(s)	Blank(s)	Beam radiation	Yes	Blank(s)	Blank(s)	1	Dead
85+ years	White	Male	Widowed	2003	Moderately differentiated; Grade II	Blank(s)	Right - origin of primary	Blank(s)	Blank(s)	Blank(s)	Blank(s)	Blank(s)	Blank(s)	Blank(s)	Blank(s)	Blank(s)	Blank(s)	Blank(s)	Blank(s)	0	None/Unknown	Yes	Blank(s)	Blank(s)	24	Dead
65-69 years	White	Female	Single (never married)	1976	Undifferentiated; anaplastic; Grade IV	Blank(s)	Left - origin of primary	Blank(s)	Blank(s)	Blank(s)	Blank(s)	Blank(s)	Blank(s)	Blank(s)	Blank(s)	Blank(s)	Blank(s)	Blank(s)	Blank(s)	Blank(s)	None/Unknown	No/Unknown	Blank(s)	Blank(s)	0	Dead
75-79 years	White	Male	Married (including common law)	1991	Unknown	Blank(s)	Left - origin of primary	Blank(s)	Blank(s)	Blank(s)	Blank(s)	Blank(s)	Blank(s)	Blank(s)	Blank(s)	Blank(s)	Blank(s)	Blank(s)	Blank(s)	Blank(s)	None/Unknown	No/Unknown	Blank(s)	Blank(s)	0	Dead
65-69 years	Other (American Indian/AK Native, Asian/Pacific Islander)	Male	Married (including common law)	1978	Unknown	Blank(s)	Left - origin of primary	Blank(s)	Blank(s)	Blank(s)	Blank(s)	Blank(s)	Blank(s)	Blank(s)	Blank(s)	Blank(s)	Blank(s)	Blank(s)	Blank(s)	Blank(s)	None/Unknown	No/Unknown	Blank(s)	Blank(s)	6	Dead
75-79 years	White	Male	Married (including common law)	1977	Poorly differentiated; Grade III	Blank(s)	Left - origin of primary	Blank(s)	Blank(s)	Blank(s)	Blank(s)	Blank(s)	Blank(s)	Blank(s)	Blank(s)	Blank(s)	Blank(s)	Blank(s)	Blank(s)	Blank(s)	None/Unknown	No/Unknown	Blank(s)	Blank(s)	11	Dead
70-74 years	White	Male	Married (including common law)	1978	Poorly differentiated; Grade III	Blank(s)	Left - origin of primary	Blank(s)	Blank(s)	Blank(s)	Blank(s)	Blank(s)	Blank(s)	Blank(s)	Blank(s)	Blank(s)	Blank(s)	Blank(s)	Blank(s)	Blank(s)	None/Unknown	No/Unknown	Blank(s)	Blank(s)	0	Dead
65-69 years	White	Male	Married (including common law)	1981	Unknown	Blank(s)	Right - origin of primary	Blank(s)	Blank(s)	Blank(s)	Blank(s)	Blank(s)	Blank(s)	Blank(s)	Blank(s)	Blank(s)	Blank(s)	Blank(s)	Blank(s)	Blank(s)	Beam radiation	No/Unknown	Blank(s)	Blank(s)	3	Dead
70-74 years	White	Female	Divorced	1993	Poorly differentiated; Grade III	Blank(s)	Right - origin of primary	Blank(s)	Blank(s)	Blank(s)	Blank(s)	Blank(s)	Blank(s)	Blank(s)	Blank(s)	Blank(s)	Blank(s)	Blank(s)	Blank(s)	Blank(s)	None/Unknown	No/Unknown	Blank(s)	Blank(s)	9	Dead
65-69 years	White	Female	Married (including common law)	1977	Unknown	Blank(s)	Left - origin of primary	Blank(s)	Blank(s)	Blank(s)	Blank(s)	Blank(s)	Blank(s)	Blank(s)	Blank(s)	Blank(s)	Blank(s)	Blank(s)	Blank(s)	Blank(s)	None/Unknown	No/Unknown	Blank(s)	Blank(s)	9	Dead
70-74 years	White	Male	Married (including common law)	1980	Poorly differentiated; Grade III	Blank(s)	Right - origin of primary	Blank(s)	Blank(s)	Blank(s)	Blank(s)	Blank(s)	Blank(s)	Blank(s)	Blank(s)	Blank(s)	Blank(s)	Blank(s)	Blank(s)	Blank(s)	Beam radiation	No/Unknown	Blank(s)	Blank(s)	0	Dead
65-69 years	White	Male	Divorced	1978	Poorly differentiated; Grade III	Blank(s)	Left - origin of primary	Blank(s)	Blank(s)	Blank(s)	Blank(s)	Blank(s)	Blank(s)	Blank(s)	Blank(s)	Blank(s)	Blank(s)	Blank(s)	Blank(s)	Blank(s)	None/Unknown	No/Unknown	Blank(s)	Blank(s)	189	Dead
65-69 years	Other (American Indian/AK Native, Asian/Pacific Islander)	Male	Married (including common law)	1980	Poorly differentiated; Grade III	Blank(s)	Left - origin of primary	Blank(s)	Blank(s)	Blank(s)	Blank(s)	Blank(s)	Blank(s)	Blank(s)	Blank(s)	Blank(s)	Blank(s)	Blank(s)	Blank(s)	Blank(s)	Beam radiation	No/Unknown	Blank(s)	Blank(s)	25	Dead
75-79 years	White	Female	Widowed	1996	Moderately differentiated; Grade II	Blank(s)	Left - origin of primary	Blank(s)	Blank(s)	Blank(s)	Blank(s)	Blank(s)	Blank(s)	Blank(s)	Blank(s)	Blank(s)	Blank(s)	Blank(s)	Blank(s)	Blank(s)	None/Unknown	No/Unknown	Blank(s)	Blank(s)	82	Dead
85+ years	White	Female	Widowed	1979	Undifferentiated; anaplastic; Grade IV	Blank(s)	Left - origin of primary	Blank(s)	Blank(s)	Blank(s)	Blank(s)	Blank(s)	Blank(s)	Blank(s)	Blank(s)	Blank(s)	Blank(s)	Blank(s)	Blank(s)	Blank(s)	None/Unknown	No/Unknown	Blank(s)	Blank(s)	0	Dead
70-74 years	Black	Female	Widowed	1992	Poorly differentiated; Grade III	Blank(s)	Right - origin of primary	Blank(s)	Blank(s)	Blank(s)	Blank(s)	Blank(s)	Blank(s)	Blank(s)	Blank(s)	Blank(s)	Blank(s)	Blank(s)	Blank(s)	Blank(s)	Beam radiation	Yes	Blank(s)	Blank(s)	4	Dead
65-69 years	White	Male	Married (including common law)	1982	Unknown	Blank(s)	Right - origin of primary	Blank(s)	Blank(s)	Blank(s)	Blank(s)	Blank(s)	Blank(s)	Blank(s)	Blank(s)	Blank(s)	Blank(s)	Blank(s)	Blank(s)	Blank(s)	Beam radiation	No/Unknown	Blank(s)	Blank(s)	9	Dead
75-79 years	White	Male	Married (including common law)	1976	Undifferentiated; anaplastic; Grade IV	Blank(s)	Left - origin of primary	Blank(s)	Blank(s)	Blank(s)	Blank(s)	Blank(s)	Blank(s)	Blank(s)	Blank(s)	Blank(s)	Blank(s)	Blank(s)	Blank(s)	Blank(s)	Beam radiation	No/Unknown	Blank(s)	Blank(s)	4	Dead
65-69 years	White	Male	Divorced	1977	Undifferentiated; anaplastic; Grade IV	Blank(s)	Right - origin of primary	Blank(s)	Blank(s)	Blank(s)	Blank(s)	Blank(s)	Blank(s)	Blank(s)	Blank(s)	Blank(s)	Blank(s)	Blank(s)	Blank(s)	Blank(s)	None/Unknown	No/Unknown	Blank(s)	Blank(s)	9	Dead
85+ years	White	Female	Widowed	2011	Unknown	Blank(s)	Left - origin of primary	Blank(s)	Blank(s)	Blank(s)	Blank(s)	Blank(s)	Blank(s)	Blank(s)	Blank(s)	IV	T4	N2	M1	0	None/Unknown	No/Unknown	Blank(s)	25	10	Dead
80-84 years	White	Male	Married (including common law)	1991	Poorly differentiated; Grade III	Blank(s)	Not a paired site	Blank(s)	Blank(s)	Blank(s)	Blank(s)	Blank(s)	Blank(s)	Blank(s)	Blank(s)	Blank(s)	Blank(s)	Blank(s)	Blank(s)	Blank(s)	None/Unknown	No/Unknown	Blank(s)	Blank(s)	1	Dead
70-74 years	White	Male	Married (including common law)	1979	Undifferentiated; anaplastic; Grade IV	Blank(s)	Right - origin of primary	Blank(s)	Blank(s)	Blank(s)	Blank(s)	Blank(s)	Blank(s)	Blank(s)	Blank(s)	Blank(s)	Blank(s)	Blank(s)	Blank(s)	Blank(s)	None/Unknown	No/Unknown	Blank(s)	Blank(s)	71	Dead
65-69 years	White	Male	Married (including common law)	1975	Undifferentiated; anaplastic; Grade IV	Blank(s)	Right - origin of primary	Blank(s)	Blank(s)	Blank(s)	Blank(s)	Blank(s)	Blank(s)	Blank(s)	Blank(s)	Blank(s)	Blank(s)	Blank(s)	Blank(s)	Blank(s)	Beam radiation	No/Unknown	Blank(s)	Blank(s)	2	Dead
75-79 years	White	Female	Divorced	1988	Poorly differentiated; Grade III	Blank(s)	Left - origin of primary	Blank(s)	Blank(s)	Blank(s)	Blank(s)	Blank(s)	Blank(s)	Blank(s)	Blank(s)	Blank(s)	Blank(s)	Blank(s)	Blank(s)	Blank(s)	None/Unknown	No/Unknown	Blank(s)	Blank(s)	109	Dead
65-69 years	Black	Male	Married (including common law)	1981	Moderately differentiated; Grade II	Blank(s)	Right - origin of primary	Blank(s)	Blank(s)	Blank(s)	Blank(s)	Blank(s)	Blank(s)	Blank(s)	Blank(s)	Blank(s)	Blank(s)	Blank(s)	Blank(s)	Blank(s)	None/Unknown	No/Unknown	Blank(s)	Blank(s)	27	Dead
65-69 years	White	Male	Divorced	1975	Undifferentiated; anaplastic; Grade IV	Blank(s)	Right - origin of primary	Blank(s)	Blank(s)	Blank(s)	Blank(s)	Blank(s)	Blank(s)	Blank(s)	Blank(s)	Blank(s)	Blank(s)	Blank(s)	Blank(s)	Blank(s)	Beam radiation	No/Unknown	Blank(s)	Blank(s)	58	Dead
70-74 years	Black	Female	Widowed	1975	Undifferentiated; anaplastic; Grade IV	Blank(s)	Left - origin of primary	Blank(s)	Blank(s)	Blank(s)	Blank(s)	Blank(s)	Blank(s)	Blank(s)	Blank(s)	Blank(s)	Blank(s)	Blank(s)	Blank(s)	Blank(s)	None/Unknown	No/Unknown	Blank(s)	Blank(s)	3	Dead
75-79 years	White	Male	Married (including common law)	1979	Unknown	Blank(s)	Left - origin of primary	Blank(s)	Blank(s)	Blank(s)	Blank(s)	Blank(s)	Blank(s)	Blank(s)	Blank(s)	Blank(s)	Blank(s)	Blank(s)	Blank(s)	Blank(s)	None/Unknown	Yes	Blank(s)	Blank(s)	6	Dead
70-74 years	White	Male	Married (including common law)	1980	Poorly differentiated; Grade III	Blank(s)	Right - origin of primary	Blank(s)	Blank(s)	Blank(s)	Blank(s)	Blank(s)	Blank(s)	Blank(s)	Blank(s)	Blank(s)	Blank(s)	Blank(s)	Blank(s)	Blank(s)	Beam radiation	No/Unknown	Blank(s)	Blank(s)	0	Dead
70-74 years	White	Male	Married (including common law)	1978	Moderately differentiated; Grade II	Blank(s)	Left - origin of primary	Blank(s)	Blank(s)	Blank(s)	Blank(s)	Blank(s)	Blank(s)	Blank(s)	Blank(s)	Blank(s)	Blank(s)	Blank(s)	Blank(s)	Blank(s)	Beam radiation	No/Unknown	Blank(s)	Blank(s)	3	Dead
85+ years	Other (American Indian/AK Native, Asian/Pacific Islander)	Male	Widowed	1980	Undifferentiated; anaplastic; Grade IV	Blank(s)	Left - origin of primary	Blank(s)	Blank(s)	Blank(s)	Blank(s)	Blank(s)	Blank(s)	Blank(s)	Blank(s)	Blank(s)	Blank(s)	Blank(s)	Blank(s)	Blank(s)	Beam radiation	Yes	Blank(s)	Blank(s)	19	Dead
80-84 years	White	Female	Widowed	1999	Unknown	Blank(s)	Right - origin of primary	Blank(s)	Blank(s)	Blank(s)	Blank(s)	Blank(s)	Blank(s)	Blank(s)	Blank(s)	Blank(s)	Blank(s)	Blank(s)	Blank(s)	0	Beam radiation	Yes	Blank(s)	Blank(s)	13	Dead
65-69 years	Black	Female	Married (including common law)	1989	Unknown	Blank(s)	Right - origin of primary	Blank(s)	Blank(s)	Blank(s)	Blank(s)	Blank(s)	Blank(s)	Blank(s)	Blank(s)	Blank(s)	Blank(s)	Blank(s)	Blank(s)	Blank(s)	Beam radiation	No/Unknown	Blank(s)	Blank(s)	3	Dead
80-84 years	White	Female	Married (including common law)	2012	Poorly differentiated; Grade III	Blank(s)	Left - origin of primary	Blank(s)	Blank(s)	Blank(s)	Blank(s)	Blank(s)	Blank(s)	Blank(s)	Blank(s)	IIB	T2	N1	M0	0	Beam radiation	Yes	Blank(s)	999	42	Dead
70-74 years	White	Female	Single (never married)	1995	Moderately differentiated; Grade II	Blank(s)	Left - origin of primary	Blank(s)	Blank(s)	Blank(s)	Blank(s)	Blank(s)	Blank(s)	Blank(s)	Blank(s)	Blank(s)	Blank(s)	Blank(s)	Blank(s)	Blank(s)	None/Unknown	No/Unknown	Blank(s)	Blank(s)	10	Dead
70-74 years	White	Female	Married (including common law)	1989	Unknown	Blank(s)	Right - origin of primary	Blank(s)	Blank(s)	Blank(s)	Blank(s)	Blank(s)	Blank(s)	Blank(s)	Blank(s)	Blank(s)	Blank(s)	Blank(s)	Blank(s)	Blank(s)	None/Unknown	Yes	Blank(s)	Blank(s)	11	Dead
65-69 years	White	Male	Married (including common law)	1977	Unknown	Blank(s)	Right - origin of primary	Blank(s)	Blank(s)	Blank(s)	Blank(s)	Blank(s)	Blank(s)	Blank(s)	Blank(s)	Blank(s)	Blank(s)	Blank(s)	Blank(s)	Blank(s)	None/Unknown	No/Unknown	Blank(s)	Blank(s)	4	Dead
65-69 years	White	Male	Widowed	1975	Unknown	Blank(s)	Right - origin of primary	Blank(s)	Blank(s)	Blank(s)	Blank(s)	Blank(s)	Blank(s)	Blank(s)	Blank(s)	Blank(s)	Blank(s)	Blank(s)	Blank(s)	Blank(s)	Beam radiation	No/Unknown	Blank(s)	Blank(s)	10	Dead
65-69 years	Black	Male	Married (including common law)	1976	Undifferentiated; anaplastic; Grade IV	Blank(s)	Paired site, but no information concerning laterality	Blank(s)	Blank(s)	Blank(s)	Blank(s)	Blank(s)	Blank(s)	Blank(s)	Blank(s)	Blank(s)	Blank(s)	Blank(s)	Blank(s)	Blank(s)	Beam radiation	Yes	Blank(s)	Blank(s)	14	Dead
70-74 years	White	Male	Married (including common law)	1977	Undifferentiated; anaplastic; Grade IV	Blank(s)	Left - origin of primary	Blank(s)	Blank(s)	Blank(s)	Blank(s)	Blank(s)	Blank(s)	Blank(s)	Blank(s)	Blank(s)	Blank(s)	Blank(s)	Blank(s)	Blank(s)	None/Unknown	No/Unknown	Blank(s)	Blank(s)	7	Dead
65-69 years	White	Male	Single (never married)	1975	Undifferentiated; anaplastic; Grade IV	Blank(s)	Right - origin of primary	Blank(s)	Blank(s)	Blank(s)	Blank(s)	Blank(s)	Blank(s)	Blank(s)	Blank(s)	Blank(s)	Blank(s)	Blank(s)	Blank(s)	Blank(s)	Beam radiation	Yes	Blank(s)	Blank(s)	9	Dead
70-74 years	White	Male	Married (including common law)	1979	Unknown	Blank(s)	Right - origin of primary	Blank(s)	Blank(s)	Blank(s)	Blank(s)	Blank(s)	Blank(s)	Blank(s)	Blank(s)	Blank(s)	Blank(s)	Blank(s)	Blank(s)	Blank(s)	None/Unknown	No/Unknown	Blank(s)	Blank(s)	0	Dead
70-74 years	White	Female	Single (never married)	1992	Well differentiated; Grade I	Blank(s)	Left - origin of primary	Blank(s)	Blank(s)	Blank(s)	Blank(s)	Blank(s)	Blank(s)	Blank(s)	Blank(s)	Blank(s)	Blank(s)	Blank(s)	Blank(s)	Blank(s)	None/Unknown	No/Unknown	Blank(s)	Blank(s)	112	Dead
80-84 years	White	Female	Single (never married)	1985	Poorly differentiated; Grade III	Blank(s)	Right - origin of primary	Blank(s)	Blank(s)	Blank(s)	Blank(s)	Blank(s)	Blank(s)	Blank(s)	Blank(s)	Blank(s)	Blank(s)	Blank(s)	Blank(s)	Blank(s)	None/Unknown	No/Unknown	Blank(s)	Blank(s)	29	Dead
75-79 years	White	Female	Married (including common law)	1978	Unknown	Blank(s)	Right - origin of primary	Blank(s)	Blank(s)	Blank(s)	Blank(s)	Blank(s)	Blank(s)	Blank(s)	Blank(s)	Blank(s)	Blank(s)	Blank(s)	Blank(s)	Blank(s)	Beam radiation	No/Unknown	Blank(s)	Blank(s)	12	Dead
65-69 years	White	Male	Divorced	1975	Unknown	Blank(s)	Right - origin of primary	Blank(s)	Blank(s)	Blank(s)	Blank(s)	Blank(s)	Blank(s)	Blank(s)	Blank(s)	Blank(s)	Blank(s)	Blank(s)	Blank(s)	Blank(s)	None/Unknown	No/Unknown	Blank(s)	Blank(s)	191	Dead
65-69 years	White	Male	Married (including common law)	1980	Moderately differentiated; Grade II	Blank(s)	Right - origin of primary	Blank(s)	Blank(s)	Blank(s)	Blank(s)	Blank(s)	Blank(s)	Blank(s)	Blank(s)	Blank(s)	Blank(s)	Blank(s)	Blank(s)	Blank(s)	None/Unknown	No/Unknown	Blank(s)	Blank(s)	158	Dead
65-69 years	White	Male	Widowed	1975	Well differentiated; Grade I	Blank(s)	Right - origin of primary	Blank(s)	Blank(s)	Blank(s)	Blank(s)	Blank(s)	Blank(s)	Blank(s)	Blank(s)	Blank(s)	Blank(s)	Blank(s)	Blank(s)	Blank(s)	Beam radiation	No/Unknown	Blank(s)	Blank(s)	77	Dead
80-84 years	White	Male	Married (including common law)	1983	Unknown	Blank(s)	Left - origin of primary	Blank(s)	Blank(s)	Blank(s)	Blank(s)	Blank(s)	Blank(s)	Blank(s)	Blank(s)	Blank(s)	Blank(s)	Blank(s)	Blank(s)	Blank(s)	None/Unknown	No/Unknown	Blank(s)	Blank(s)	7	Dead
65-69 years	White	Female	Married (including common law)	1993	Moderately differentiated; Grade II	Blank(s)	Right - origin of primary	Blank(s)	Blank(s)	Blank(s)	Blank(s)	Blank(s)	Blank(s)	Blank(s)	Blank(s)	Blank(s)	Blank(s)	Blank(s)	Blank(s)	Blank(s)	None/Unknown	No/Unknown	Blank(s)	Blank(s)	67	Dead
70-74 years	Black	Female	Divorced	1995	Poorly differentiated; Grade III	Blank(s)	Left - origin of primary	Blank(s)	Blank(s)	Blank(s)	Blank(s)	Blank(s)	Blank(s)	Blank(s)	Blank(s)	Blank(s)	Blank(s)	Blank(s)	Blank(s)	Blank(s)	None/Unknown	No/Unknown	Blank(s)	Blank(s)	51	Dead
70-74 years	White	Female	Widowed	1989	Poorly differentiated; Grade III	Blank(s)	Left - origin of primary	Blank(s)	Blank(s)	Blank(s)	Blank(s)	Blank(s)	Blank(s)	Blank(s)	Blank(s)	Blank(s)	Blank(s)	Blank(s)	Blank(s)	Blank(s)	Beam radiation	Yes	Blank(s)	Blank(s)	27	Dead
70-74 years	White	Male	Married (including common law)	1977	Moderately differentiated; Grade II	Blank(s)	Right - origin of primary	Blank(s)	Blank(s)	Blank(s)	Blank(s)	Blank(s)	Blank(s)	Blank(s)	Blank(s)	Blank(s)	Blank(s)	Blank(s)	Blank(s)	Blank(s)	None/Unknown	No/Unknown	Blank(s)	Blank(s)	6	Dead
70-74 years	White	Male	Married (including common law)	1982	Unknown	Blank(s)	Right - origin of primary	Blank(s)	Blank(s)	Blank(s)	Blank(s)	Blank(s)	Blank(s)	Blank(s)	Blank(s)	Blank(s)	Blank(s)	Blank(s)	Blank(s)	Blank(s)	None/Unknown	No/Unknown	Blank(s)	Blank(s)	7	Dead
70-74 years	White	Male	Married (including common law)	1978	Undifferentiated; anaplastic; Grade IV	Blank(s)	Right - origin of primary	Blank(s)	Blank(s)	Blank(s)	Blank(s)	Blank(s)	Blank(s)	Blank(s)	Blank(s)	Blank(s)	Blank(s)	Blank(s)	Blank(s)	Blank(s)	Beam radiation	No/Unknown	Blank(s)	Blank(s)	3	Dead
75-79 years	Black	Male	Married (including common law)	1981	Undifferentiated; anaplastic; Grade IV	Blank(s)	Left - origin of primary	Blank(s)	Blank(s)	Blank(s)	Blank(s)	Blank(s)	Blank(s)	Blank(s)	Blank(s)	Blank(s)	Blank(s)	Blank(s)	Blank(s)	Blank(s)	Beam radiation	No/Unknown	Blank(s)	Blank(s)	7	Dead
75-79 years	White	Female	Married (including common law)	1998	Poorly differentiated; Grade III	Blank(s)	Right - origin of primary	Blank(s)	Blank(s)	Blank(s)	Blank(s)	Blank(s)	Blank(s)	Blank(s)	Blank(s)	Blank(s)	Blank(s)	Blank(s)	Blank(s)	30	None/Unknown	No/Unknown	Blank(s)	Blank(s)	109	Dead
75-79 years	White	Female	Widowed	1983	Unknown	Blank(s)	Left - origin of primary	Blank(s)	Blank(s)	Blank(s)	Blank(s)	Blank(s)	Blank(s)	Blank(s)	Blank(s)	Blank(s)	Blank(s)	Blank(s)	Blank(s)	Blank(s)	Beam radiation	No/Unknown	Blank(s)	Blank(s)	30	Dead
70-74 years	White	Male	Married (including common law)	1976	Undifferentiated; anaplastic; Grade IV	Blank(s)	Left - origin of primary	Blank(s)	Blank(s)	Blank(s)	Blank(s)	Blank(s)	Blank(s)	Blank(s)	Blank(s)	Blank(s)	Blank(s)	Blank(s)	Blank(s)	Blank(s)	None/Unknown	No/Unknown	Blank(s)	Blank(s)	6	Dead
65-69 years	White	Female	Married (including common law)	1979	Unknown	Blank(s)	Right - origin of primary	Blank(s)	Blank(s)	Blank(s)	Blank(s)	Blank(s)	Blank(s)	Blank(s)	Blank(s)	Blank(s)	Blank(s)	Blank(s)	Blank(s)	Blank(s)	Beam radiation	No/Unknown	Blank(s)	Blank(s)	14	Dead
70-74 years	Other (American Indian/AK Native, Asian/Pacific Islander)	Female	Married (including common law)	1986	Poorly differentiated; Grade III	Blank(s)	Right - origin of primary	Blank(s)	Blank(s)	Blank(s)	Blank(s)	Blank(s)	Blank(s)	Blank(s)	Blank(s)	Blank(s)	Blank(s)	Blank(s)	Blank(s)	Blank(s)	Beam radiation	No/Unknown	Blank(s)	Blank(s)	5	Dead
65-69 years	White	Male	Divorced	1980	Undifferentiated; anaplastic; Grade IV	Blank(s)	Left - origin of primary	Blank(s)	Blank(s)	Blank(s)	Blank(s)	Blank(s)	Blank(s)	Blank(s)	Blank(s)	Blank(s)	Blank(s)	Blank(s)	Blank(s)	Blank(s)	None/Unknown	Yes	Blank(s)	Blank(s)	54	Dead
70-74 years	White	Male	Divorced	1984	Unknown	Blank(s)	Right - origin of primary	Blank(s)	Blank(s)	Blank(s)	Blank(s)	Blank(s)	Blank(s)	Blank(s)	Blank(s)	Blank(s)	Blank(s)	Blank(s)	Blank(s)	Blank(s)	Beam radiation	No/Unknown	Blank(s)	Blank(s)	7	Dead
70-74 years	Black	Female	Married (including common law)	1976	Moderately differentiated; Grade II	Blank(s)	Left - origin of primary	Blank(s)	Blank(s)	Blank(s)	Blank(s)	Blank(s)	Blank(s)	Blank(s)	Blank(s)	Blank(s)	Blank(s)	Blank(s)	Blank(s)	Blank(s)	None/Unknown	No/Unknown	Blank(s)	Blank(s)	150	Dead
80-84 years	White	Female	Widowed	1980	Poorly differentiated; Grade III	Blank(s)	Right - origin of primary	Blank(s)	Blank(s)	Blank(s)	Blank(s)	Blank(s)	Blank(s)	Blank(s)	Blank(s)	Blank(s)	Blank(s)	Blank(s)	Blank(s)	Blank(s)	Beam radiation	No/Unknown	Blank(s)	Blank(s)	20	Dead
65-69 years	Black	Female	Married (including common law)	1975	Undifferentiated; anaplastic; Grade IV	Blank(s)	Paired site, but no information concerning laterality	Blank(s)	Blank(s)	Blank(s)	Blank(s)	Blank(s)	Blank(s)	Blank(s)	Blank(s)	Blank(s)	Blank(s)	Blank(s)	Blank(s)	Blank(s)	Beam radiation	No/Unknown	Blank(s)	Blank(s)	20	Dead
75-79 years	Other (American Indian/AK Native, Asian/Pacific Islander)	Male	Married (including common law)	1975	Unknown	Blank(s)	Right - origin of primary	Blank(s)	Blank(s)	Blank(s)	Blank(s)	Blank(s)	Blank(s)	Blank(s)	Blank(s)	Blank(s)	Blank(s)	Blank(s)	Blank(s)	Blank(s)	None/Unknown	Yes	Blank(s)	Blank(s)	9	Dead
75-79 years	White	Female	Married (including common law)	1981	Moderately differentiated; Grade II	Blank(s)	Left - origin of primary	Blank(s)	Blank(s)	Blank(s)	Blank(s)	Blank(s)	Blank(s)	Blank(s)	Blank(s)	Blank(s)	Blank(s)	Blank(s)	Blank(s)	Blank(s)	Beam radiation	No/Unknown	Blank(s)	Blank(s)	12	Dead
65-69 years	White	Female	Widowed	1997	Well differentiated; Grade I	Blank(s)	Left - origin of primary	Blank(s)	Blank(s)	Blank(s)	Blank(s)	Blank(s)	Blank(s)	Blank(s)	Blank(s)	Blank(s)	Blank(s)	Blank(s)	Blank(s)	Blank(s)	Beam radiation	No/Unknown	Blank(s)	Blank(s)	25	Dead
65-69 years	White	Female	Widowed	2005	Poorly differentiated; Grade III	Blank(s)	Left - origin of primary	Blank(s)	Blank(s)	Blank(s)	Blank(s)	Blank(s)	Blank(s)	Blank(s)	Blank(s)	IV	T4	N3	M1	0	None/Unknown	Yes	Blank(s)	100	7	Dead
75-79 years	White	Female	Married (including common law)	1995	Unknown	Blank(s)	Left - origin of primary	Blank(s)	Blank(s)	Blank(s)	Blank(s)	Blank(s)	Blank(s)	Blank(s)	Blank(s)	Blank(s)	Blank(s)	Blank(s)	Blank(s)	Blank(s)	Beam radiation	No/Unknown	Blank(s)	Blank(s)	0	Dead
70-74 years	White	Female	Widowed	1979	Undifferentiated; anaplastic; Grade IV	Blank(s)	Right - origin of primary	Blank(s)	Blank(s)	Blank(s)	Blank(s)	Blank(s)	Blank(s)	Blank(s)	Blank(s)	Blank(s)	Blank(s)	Blank(s)	Blank(s)	Blank(s)	Beam radiation	No/Unknown	Blank(s)	Blank(s)	5	Dead
70-74 years	White	Male	Married (including common law)	1992	Undifferentiated; anaplastic; Grade IV	Blank(s)	Left - origin of primary	Blank(s)	Blank(s)	Blank(s)	Blank(s)	Blank(s)	Blank(s)	Blank(s)	Blank(s)	Blank(s)	Blank(s)	Blank(s)	Blank(s)	Blank(s)	Beam radiation	Yes	Blank(s)	Blank(s)	33	Dead
75-79 years	White	Male	Married (including common law)	1977	Poorly differentiated; Grade III	Blank(s)	Right - origin of primary	Blank(s)	Blank(s)	Blank(s)	Blank(s)	Blank(s)	Blank(s)	Blank(s)	Blank(s)	Blank(s)	Blank(s)	Blank(s)	Blank(s)	Blank(s)	Beam radiation	No/Unknown	Blank(s)	Blank(s)	2	Dead
70-74 years	White	Female	Widowed	1986	Moderately differentiated; Grade II	Blank(s)	Right - origin of primary	Blank(s)	Blank(s)	Blank(s)	Blank(s)	Blank(s)	Blank(s)	Blank(s)	Blank(s)	Blank(s)	Blank(s)	Blank(s)	Blank(s)	Blank(s)	None/Unknown	No/Unknown	Blank(s)	Blank(s)	11	Dead
65-69 years	Black	Female	Widowed	1980	Poorly differentiated; Grade III	Blank(s)	Left - origin of primary	Blank(s)	Blank(s)	Blank(s)	Blank(s)	Blank(s)	Blank(s)	Blank(s)	Blank(s)	Blank(s)	Blank(s)	Blank(s)	Blank(s)	Blank(s)	None/Unknown	No/Unknown	Blank(s)	Blank(s)	83	Dead
65-69 years	White	Female	Single (never married)	1988	Unknown	Blank(s)	Right - origin of primary	Blank(s)	Blank(s)	Blank(s)	Blank(s)	Blank(s)	Blank(s)	Blank(s)	Blank(s)	Blank(s)	Blank(s)	Blank(s)	Blank(s)	Blank(s)	Beam radiation	No/Unknown	Blank(s)	Blank(s)	2	Dead
70-74 years	White	Female	Married (including common law)	1977	Undifferentiated; anaplastic; Grade IV	Blank(s)	Left - origin of primary	Blank(s)	Blank(s)	Blank(s)	Blank(s)	Blank(s)	Blank(s)	Blank(s)	Blank(s)	Blank(s)	Blank(s)	Blank(s)	Blank(s)	Blank(s)	Beam radiation	Yes	Blank(s)	Blank(s)	4	Dead
65-69 years	White	Female	Married (including common law)	1981	Undifferentiated; anaplastic; Grade IV	Blank(s)	Right - origin of primary	Blank(s)	Blank(s)	Blank(s)	Blank(s)	Blank(s)	Blank(s)	Blank(s)	Blank(s)	Blank(s)	Blank(s)	Blank(s)	Blank(s)	Blank(s)	Beam radiation	No/Unknown	Blank(s)	Blank(s)	16	Dead
70-74 years	White	Male	Married (including common law)	1979	Poorly differentiated; Grade III	Blank(s)	Left - origin of primary	Blank(s)	Blank(s)	Blank(s)	Blank(s)	Blank(s)	Blank(s)	Blank(s)	Blank(s)	Blank(s)	Blank(s)	Blank(s)	Blank(s)	Blank(s)	Beam radiation	No/Unknown	Blank(s)	Blank(s)	5	Dead
70-74 years	White	Male	Married (including common law)	1978	Unknown	Blank(s)	Left - origin of primary	Blank(s)	Blank(s)	Blank(s)	Blank(s)	Blank(s)	Blank(s)	Blank(s)	Blank(s)	Blank(s)	Blank(s)	Blank(s)	Blank(s)	Blank(s)	Beam radiation	No/Unknown	Blank(s)	Blank(s)	9	Dead
70-74 years	White	Male	Married (including common law)	1978	Undifferentiated; anaplastic; Grade IV	Blank(s)	Left - origin of primary	Blank(s)	Blank(s)	Blank(s)	Blank(s)	Blank(s)	Blank(s)	Blank(s)	Blank(s)	Blank(s)	Blank(s)	Blank(s)	Blank(s)	Blank(s)	None/Unknown	No/Unknown	Blank(s)	Blank(s)	0	Dead
85+ years	Other (American Indian/AK Native, Asian/Pacific Islander)	Female	Married (including common law)	1998	Moderately differentiated; Grade II	Blank(s)	Left - origin of primary	Blank(s)	Blank(s)	Blank(s)	Blank(s)	Blank(s)	Blank(s)	Blank(s)	Blank(s)	Blank(s)	Blank(s)	Blank(s)	Blank(s)	0	Beam radiation	No/Unknown	Blank(s)	Blank(s)	8	Dead
65-69 years	White	Female	Married (including common law)	1986	Unknown	Blank(s)	Right - origin of primary	Blank(s)	Blank(s)	Blank(s)	Blank(s)	Blank(s)	Blank(s)	Blank(s)	Blank(s)	Blank(s)	Blank(s)	Blank(s)	Blank(s)	Blank(s)	Beam radiation	No/Unknown	Blank(s)	Blank(s)	9	Dead
65-69 years	White	Female	Widowed	1977	Undifferentiated; anaplastic; Grade IV	Blank(s)	Right - origin of primary	Blank(s)	Blank(s)	Blank(s)	Blank(s)	Blank(s)	Blank(s)	Blank(s)	Blank(s)	Blank(s)	Blank(s)	Blank(s)	Blank(s)	Blank(s)	None/Unknown	Yes	Blank(s)	Blank(s)	5	Dead
65-69 years	White	Male	Single (never married)	1980	Unknown	Blank(s)	Right - origin of primary	Blank(s)	Blank(s)	Blank(s)	Blank(s)	Blank(s)	Blank(s)	Blank(s)	Blank(s)	Blank(s)	Blank(s)	Blank(s)	Blank(s)	Blank(s)	Beam radiation	No/Unknown	Blank(s)	Blank(s)	5	Dead
65-69 years	White	Male	Married (including common law)	1976	Well differentiated; Grade I	Blank(s)	Right - origin of primary	Blank(s)	Blank(s)	Blank(s)	Blank(s)	Blank(s)	Blank(s)	Blank(s)	Blank(s)	Blank(s)	Blank(s)	Blank(s)	Blank(s)	Blank(s)	None/Unknown	No/Unknown	Blank(s)	Blank(s)	183	Dead
70-74 years	White	Male	Married (including common law)	1988	Moderately differentiated; Grade II	Blank(s)	Right - origin of primary	Blank(s)	Blank(s)	Blank(s)	Blank(s)	Blank(s)	Blank(s)	Blank(s)	Blank(s)	Blank(s)	Blank(s)	Blank(s)	Blank(s)	Blank(s)	Beam radiation	No/Unknown	Blank(s)	Blank(s)	0	Dead
70-74 years	White	Male	Married (including common law)	1978	Poorly differentiated; Grade III	Blank(s)	Right - origin of primary	Blank(s)	Blank(s)	Blank(s)	Blank(s)	Blank(s)	Blank(s)	Blank(s)	Blank(s)	Blank(s)	Blank(s)	Blank(s)	Blank(s)	Blank(s)	Beam radiation	No/Unknown	Blank(s)	Blank(s)	2	Dead
75-79 years	White	Male	Widowed	2004	Unknown	Blank(s)	Right - origin of primary	Blank(s)	Blank(s)	Blank(s)	Blank(s)	Blank(s)	Blank(s)	Blank(s)	Blank(s)	IV	T1	N2	M1	0	Beam radiation	No/Unknown	Blank(s)	18	2	Dead
75-79 years	White	Female	Unknown	2011	Poorly differentiated; Grade III	Blank(s)	Right - origin of primary	Blank(s)	Blank(s)	Blank(s)	Blank(s)	Blank(s)	Blank(s)	Blank(s)	Blank(s)	IIIA	T2	N2	M0	33	Beam radiation	Yes	Blank(s)	74	43	Dead
75-79 years	White	Male	Divorced	1982	Moderately differentiated; Grade II	Blank(s)	Right - origin of primary	Blank(s)	Blank(s)	Blank(s)	Blank(s)	Blank(s)	Blank(s)	Blank(s)	Blank(s)	Blank(s)	Blank(s)	Blank(s)	Blank(s)	Blank(s)	Beam radiation	No/Unknown	Blank(s)	Blank(s)	4	Dead
70-74 years	White	Female	Divorced	1979	Moderately differentiated; Grade II	Blank(s)	Right - origin of primary	Blank(s)	Blank(s)	Blank(s)	Blank(s)	Blank(s)	Blank(s)	Blank(s)	Blank(s)	Blank(s)	Blank(s)	Blank(s)	Blank(s)	Blank(s)	None/Unknown	No/Unknown	Blank(s)	Blank(s)	260	Dead
70-74 years	White	Male	Single (never married)	1980	Unknown	Blank(s)	Right - origin of primary	Blank(s)	Blank(s)	Blank(s)	Blank(s)	Blank(s)	Blank(s)	Blank(s)	Blank(s)	Blank(s)	Blank(s)	Blank(s)	Blank(s)	Blank(s)	Other than beam radiation (1973-1987 cases only)	No/Unknown	Blank(s)	Blank(s)	3	Dead
65-69 years	Other (American Indian/AK Native, Asian/Pacific Islander)	Female	Single (never married)	1998	Poorly differentiated; Grade III	Blank(s)	Left - origin of primary	Blank(s)	Blank(s)	Blank(s)	Blank(s)	Blank(s)	Blank(s)	Blank(s)	Blank(s)	Blank(s)	Blank(s)	Blank(s)	Blank(s)	0	None/Unknown	Yes	Blank(s)	Blank(s)	8	Dead
75-79 years	White	Male	Married (including common law)	1975	Undifferentiated; anaplastic; Grade IV	Blank(s)	Right - origin of primary	Blank(s)	Blank(s)	Blank(s)	Blank(s)	Blank(s)	Blank(s)	Blank(s)	Blank(s)	Blank(s)	Blank(s)	Blank(s)	Blank(s)	Blank(s)	None/Unknown	No/Unknown	Blank(s)	Blank(s)	0	Dead
70-74 years	White	Female	Widowed	1979	Unknown	Blank(s)	Right - origin of primary	Blank(s)	Blank(s)	Blank(s)	Blank(s)	Blank(s)	Blank(s)	Blank(s)	Blank(s)	Blank(s)	Blank(s)	Blank(s)	Blank(s)	Blank(s)	Beam radiation	No/Unknown	Blank(s)	Blank(s)	8	Dead
80-84 years	White	Female	Married (including common law)	1980	Well differentiated; Grade I	Blank(s)	Left - origin of primary	Blank(s)	Blank(s)	Blank(s)	Blank(s)	Blank(s)	Blank(s)	Blank(s)	Blank(s)	Blank(s)	Blank(s)	Blank(s)	Blank(s)	Blank(s)	None/Unknown	No/Unknown	Blank(s)	Blank(s)	74	Dead
65-69 years	White	Male	Married (including common law)	1977	Undifferentiated; anaplastic; Grade IV	Blank(s)	Right - origin of primary	Blank(s)	Blank(s)	Blank(s)	Blank(s)	Blank(s)	Blank(s)	Blank(s)	Blank(s)	Blank(s)	Blank(s)	Blank(s)	Blank(s)	Blank(s)	Beam radiation	Yes	Blank(s)	Blank(s)	3	Dead
85+ years	Other (American Indian/AK Native, Asian/Pacific Islander)	Male	Widowed	1975	Undifferentiated; anaplastic; Grade IV	Blank(s)	Right - origin of primary	Blank(s)	Blank(s)	Blank(s)	Blank(s)	Blank(s)	Blank(s)	Blank(s)	Blank(s)	Blank(s)	Blank(s)	Blank(s)	Blank(s)	Blank(s)	Beam radiation	No/Unknown	Blank(s)	Blank(s)	5	Dead
65-69 years	White	Male	Divorced	1981	Moderately differentiated; Grade II	Blank(s)	Left - origin of primary	Blank(s)	Blank(s)	Blank(s)	Blank(s)	Blank(s)	Blank(s)	Blank(s)	Blank(s)	Blank(s)	Blank(s)	Blank(s)	Blank(s)	Blank(s)	None/Unknown	No/Unknown	Blank(s)	Blank(s)	2	Dead
70-74 years	White	Male	Married (including common law)	1978	Poorly differentiated; Grade III	Blank(s)	Right - origin of primary	Blank(s)	Blank(s)	Blank(s)	Blank(s)	Blank(s)	Blank(s)	Blank(s)	Blank(s)	Blank(s)	Blank(s)	Blank(s)	Blank(s)	Blank(s)	None/Unknown	No/Unknown	Blank(s)	Blank(s)	52	Dead
65-69 years	White	Male	Married (including common law)	1977	Undifferentiated; anaplastic; Grade IV	Blank(s)	Left - origin of primary	Blank(s)	Blank(s)	Blank(s)	Blank(s)	Blank(s)	Blank(s)	Blank(s)	Blank(s)	Blank(s)	Blank(s)	Blank(s)	Blank(s)	Blank(s)	None/Unknown	No/Unknown	Blank(s)	Blank(s)	4	Dead
75-79 years	White	Female	Divorced	1990	Moderately differentiated; Grade II	Blank(s)	Left - origin of primary	Blank(s)	Blank(s)	Blank(s)	Blank(s)	Blank(s)	Blank(s)	Blank(s)	Blank(s)	Blank(s)	Blank(s)	Blank(s)	Blank(s)	Blank(s)	None/Unknown	No/Unknown	Blank(s)	Blank(s)	101	Dead
65-69 years	White	Male	Married (including common law)	1975	Unknown	Blank(s)	Right - origin of primary	Blank(s)	Blank(s)	Blank(s)	Blank(s)	Blank(s)	Blank(s)	Blank(s)	Blank(s)	Blank(s)	Blank(s)	Blank(s)	Blank(s)	Blank(s)	None/Unknown	Yes	Blank(s)	Blank(s)	0	Dead
65-69 years	White	Female	Widowed	1988	Unknown	Blank(s)	Right - origin of primary	Blank(s)	Blank(s)	Blank(s)	Blank(s)	Blank(s)	Blank(s)	Blank(s)	Blank(s)	Blank(s)	Blank(s)	Blank(s)	Blank(s)	Blank(s)	Beam radiation	Yes	Blank(s)	Blank(s)	33	Dead
70-74 years	White	Male	Divorced	1980	Poorly differentiated; Grade III	Blank(s)	Right - origin of primary	Blank(s)	Blank(s)	Blank(s)	Blank(s)	Blank(s)	Blank(s)	Blank(s)	Blank(s)	Blank(s)	Blank(s)	Blank(s)	Blank(s)	Blank(s)	None/Unknown	No/Unknown	Blank(s)	Blank(s)	12	Dead
80-84 years	White	Male	Married (including common law)	1975	Undifferentiated; anaplastic; Grade IV	Blank(s)	Left - origin of primary	Blank(s)	Blank(s)	Blank(s)	Blank(s)	Blank(s)	Blank(s)	Blank(s)	Blank(s)	Blank(s)	Blank(s)	Blank(s)	Blank(s)	Blank(s)	None/Unknown	No/Unknown	Blank(s)	Blank(s)	0	Dead
65-69 years	White	Male	Divorced	1980	Poorly differentiated; Grade III	Blank(s)	Right - origin of primary	Blank(s)	Blank(s)	Blank(s)	Blank(s)	Blank(s)	Blank(s)	Blank(s)	Blank(s)	Blank(s)	Blank(s)	Blank(s)	Blank(s)	Blank(s)	Beam radiation	Yes	Blank(s)	Blank(s)	2	Dead
65-69 years	White	Female	Single (never married)	1978	Poorly differentiated; Grade III	Blank(s)	Right - origin of primary	Blank(s)	Blank(s)	Blank(s)	Blank(s)	Blank(s)	Blank(s)	Blank(s)	Blank(s)	Blank(s)	Blank(s)	Blank(s)	Blank(s)	Blank(s)	Beam radiation	No/Unknown	Blank(s)	Blank(s)	13	Dead
70-74 years	White	Female	Widowed	1979	Undifferentiated; anaplastic; Grade IV	Blank(s)	Right - origin of primary	Blank(s)	Blank(s)	Blank(s)	Blank(s)	Blank(s)	Blank(s)	Blank(s)	Blank(s)	Blank(s)	Blank(s)	Blank(s)	Blank(s)	Blank(s)	None/Unknown	Yes	Blank(s)	Blank(s)	9	Dead
85+ years	White	Male	Married (including common law)	1980	Poorly differentiated; Grade III	Blank(s)	Left - origin of primary	Blank(s)	Blank(s)	Blank(s)	Blank(s)	Blank(s)	Blank(s)	Blank(s)	Blank(s)	Blank(s)	Blank(s)	Blank(s)	Blank(s)	Blank(s)	None/Unknown	No/Unknown	Blank(s)	Blank(s)	1	Dead
80-84 years	White	Male	Widowed	1978	Moderately differentiated; Grade II	Blank(s)	Left - origin of primary	Blank(s)	Blank(s)	Blank(s)	Blank(s)	Blank(s)	Blank(s)	Blank(s)	Blank(s)	Blank(s)	Blank(s)	Blank(s)	Blank(s)	Blank(s)	Beam radiation	No/Unknown	Blank(s)	Blank(s)	1	Dead
70-74 years	White	Male	Married (including common law)	1979	Unknown	Blank(s)	Right - origin of primary	Blank(s)	Blank(s)	Blank(s)	Blank(s)	Blank(s)	Blank(s)	Blank(s)	Blank(s)	Blank(s)	Blank(s)	Blank(s)	Blank(s)	Blank(s)	None/Unknown	No/Unknown	Blank(s)	Blank(s)	153	Dead
85+ years	White	Male	Married (including common law)	1991	Unknown	Blank(s)	Left - origin of primary	Blank(s)	Blank(s)	Blank(s)	Blank(s)	Blank(s)	Blank(s)	Blank(s)	Blank(s)	Blank(s)	Blank(s)	Blank(s)	Blank(s)	Blank(s)	None/Unknown	No/Unknown	Blank(s)	Blank(s)	13	Dead
70-74 years	White	Female	Divorced	1979	Undifferentiated; anaplastic; Grade IV	Blank(s)	Paired site, but no information concerning laterality	Blank(s)	Blank(s)	Blank(s)	Blank(s)	Blank(s)	Blank(s)	Blank(s)	Blank(s)	Blank(s)	Blank(s)	Blank(s)	Blank(s)	Blank(s)	None/Unknown	No/Unknown	Blank(s)	Blank(s)	0	Dead
65-69 years	White	Female	Widowed	1999	Poorly differentiated; Grade III	Blank(s)	Right - origin of primary	Blank(s)	Blank(s)	Blank(s)	Blank(s)	Blank(s)	Blank(s)	Blank(s)	Blank(s)	Blank(s)	Blank(s)	Blank(s)	Blank(s)	0	Beam radiation	No/Unknown	Blank(s)	Blank(s)	56	Dead
80-84 years	White	Male	Widowed	1976	Poorly differentiated; Grade III	Blank(s)	Only one side - side unspecified	Blank(s)	Blank(s)	Blank(s)	Blank(s)	Blank(s)	Blank(s)	Blank(s)	Blank(s)	Blank(s)	Blank(s)	Blank(s)	Blank(s)	Blank(s)	None/Unknown	No/Unknown	Blank(s)	Blank(s)	1	Dead
70-74 years	White	Male	Married (including common law)	1980	Undifferentiated; anaplastic; Grade IV	Blank(s)	Left - origin of primary	Blank(s)	Blank(s)	Blank(s)	Blank(s)	Blank(s)	Blank(s)	Blank(s)	Blank(s)	Blank(s)	Blank(s)	Blank(s)	Blank(s)	Blank(s)	None/Unknown	No/Unknown	Blank(s)	Blank(s)	12	Dead
75-79 years	White	Male	Single (never married)	1978	Undifferentiated; anaplastic; Grade IV	Blank(s)	Right - origin of primary	Blank(s)	Blank(s)	Blank(s)	Blank(s)	Blank(s)	Blank(s)	Blank(s)	Blank(s)	Blank(s)	Blank(s)	Blank(s)	Blank(s)	Blank(s)	None/Unknown	Yes	Blank(s)	Blank(s)	2	Dead
65-69 years	White	Male	Married (including common law)	1980	Undifferentiated; anaplastic; Grade IV	Blank(s)	Left - origin of primary	Blank(s)	Blank(s)	Blank(s)	Blank(s)	Blank(s)	Blank(s)	Blank(s)	Blank(s)	Blank(s)	Blank(s)	Blank(s)	Blank(s)	Blank(s)	Beam radiation	No/Unknown	Blank(s)	Blank(s)	2	Dead
65-69 years	White	Male	Married (including common law)	1976	Unknown	Blank(s)	Left - origin of primary	Blank(s)	Blank(s)	Blank(s)	Blank(s)	Blank(s)	Blank(s)	Blank(s)	Blank(s)	Blank(s)	Blank(s)	Blank(s)	Blank(s)	Blank(s)	None/Unknown	No/Unknown	Blank(s)	Blank(s)	1	Dead
65-69 years	Black	Male	Widowed	1978	Undifferentiated; anaplastic; Grade IV	Blank(s)	Left - origin of primary	Blank(s)	Blank(s)	Blank(s)	Blank(s)	Blank(s)	Blank(s)	Blank(s)	Blank(s)	Blank(s)	Blank(s)	Blank(s)	Blank(s)	Blank(s)	Beam radiation	No/Unknown	Blank(s)	Blank(s)	4	Dead
65-69 years	White	Female	Widowed	1980	Unknown	Blank(s)	Right - origin of primary	Blank(s)	Blank(s)	Blank(s)	Blank(s)	Blank(s)	Blank(s)	Blank(s)	Blank(s)	Blank(s)	Blank(s)	Blank(s)	Blank(s)	Blank(s)	Beam radiation	No/Unknown	Blank(s)	Blank(s)	13	Dead
80-84 years	White	Male	Married (including common law)	1975	Undifferentiated; anaplastic; Grade IV	Blank(s)	Right - origin of primary	Blank(s)	Blank(s)	Blank(s)	Blank(s)	Blank(s)	Blank(s)	Blank(s)	Blank(s)	Blank(s)	Blank(s)	Blank(s)	Blank(s)	Blank(s)	Beam radiation	No/Unknown	Blank(s)	Blank(s)	5	Dead
75-79 years	White	Male	Widowed	1980	Moderately differentiated; Grade II	Blank(s)	Left - origin of primary	Blank(s)	Blank(s)	Blank(s)	Blank(s)	Blank(s)	Blank(s)	Blank(s)	Blank(s)	Blank(s)	Blank(s)	Blank(s)	Blank(s)	Blank(s)	Beam radiation	No/Unknown	Blank(s)	Blank(s)	16	Dead
65-69 years	Black	Male	Married (including common law)	1979	Unknown	Blank(s)	Right - origin of primary	Blank(s)	Blank(s)	Blank(s)	Blank(s)	Blank(s)	Blank(s)	Blank(s)	Blank(s)	Blank(s)	Blank(s)	Blank(s)	Blank(s)	Blank(s)	Beam radiation	No/Unknown	Blank(s)	Blank(s)	11	Dead
70-74 years	White	Male	Married (including common law)	1977	Poorly differentiated; Grade III	Blank(s)	Left - origin of primary	Blank(s)	Blank(s)	Blank(s)	Blank(s)	Blank(s)	Blank(s)	Blank(s)	Blank(s)	Blank(s)	Blank(s)	Blank(s)	Blank(s)	Blank(s)	None/Unknown	No/Unknown	Blank(s)	Blank(s)	28	Dead
75-79 years	White	Male	Widowed	1978	Poorly differentiated; Grade III	Blank(s)	Left - origin of primary	Blank(s)	Blank(s)	Blank(s)	Blank(s)	Blank(s)	Blank(s)	Blank(s)	Blank(s)	Blank(s)	Blank(s)	Blank(s)	Blank(s)	Blank(s)	Beam radiation	No/Unknown	Blank(s)	Blank(s)	14	Dead
70-74 years	White	Female	Widowed	1988	Poorly differentiated; Grade III	Blank(s)	Right - origin of primary	Blank(s)	Blank(s)	Blank(s)	Blank(s)	Blank(s)	Blank(s)	Blank(s)	Blank(s)	Blank(s)	Blank(s)	Blank(s)	Blank(s)	Blank(s)	None/Unknown	Yes	Blank(s)	Blank(s)	6	Dead
75-79 years	White	Male	Married (including common law)	1976	Unknown	Blank(s)	Right - origin of primary	Blank(s)	Blank(s)	Blank(s)	Blank(s)	Blank(s)	Blank(s)	Blank(s)	Blank(s)	Blank(s)	Blank(s)	Blank(s)	Blank(s)	Blank(s)	None/Unknown	No/Unknown	Blank(s)	Blank(s)	1	Dead
85+ years	White	Male	Widowed	1988	Poorly differentiated; Grade III	Blank(s)	Left - origin of primary	Blank(s)	Blank(s)	Blank(s)	Blank(s)	Blank(s)	Blank(s)	Blank(s)	Blank(s)	Blank(s)	Blank(s)	Blank(s)	Blank(s)	Blank(s)	Beam radiation	No/Unknown	Blank(s)	Blank(s)	1	Dead
75-79 years	White	Female	Widowed	1976	Unknown	Blank(s)	Right - origin of primary	Blank(s)	Blank(s)	Blank(s)	Blank(s)	Blank(s)	Blank(s)	Blank(s)	Blank(s)	Blank(s)	Blank(s)	Blank(s)	Blank(s)	Blank(s)	None/Unknown	No/Unknown	Blank(s)	Blank(s)	5	Dead
80-84 years	Black	Male	Married (including common law)	1979	Moderately differentiated; Grade II	Blank(s)	Left - origin of primary	Blank(s)	Blank(s)	Blank(s)	Blank(s)	Blank(s)	Blank(s)	Blank(s)	Blank(s)	Blank(s)	Blank(s)	Blank(s)	Blank(s)	Blank(s)	None/Unknown	No/Unknown	Blank(s)	Blank(s)	56	Dead
70-74 years	White	Male	Married (including common law)	1976	Poorly differentiated; Grade III	Blank(s)	Right - origin of primary	Blank(s)	Blank(s)	Blank(s)	Blank(s)	Blank(s)	Blank(s)	Blank(s)	Blank(s)	Blank(s)	Blank(s)	Blank(s)	Blank(s)	Blank(s)	Beam radiation	No/Unknown	Blank(s)	Blank(s)	7	Dead
75-79 years	Other (American Indian/AK Native, Asian/Pacific Islander)	Male	Married (including common law)	1976	Unknown	Blank(s)	Right - origin of primary	Blank(s)	Blank(s)	Blank(s)	Blank(s)	Blank(s)	Blank(s)	Blank(s)	Blank(s)	Blank(s)	Blank(s)	Blank(s)	Blank(s)	Blank(s)	None/Unknown	No/Unknown	Blank(s)	Blank(s)	9	Dead
70-74 years	White	Female	Widowed	1975	Unknown	Blank(s)	Right - origin of primary	Blank(s)	Blank(s)	Blank(s)	Blank(s)	Blank(s)	Blank(s)	Blank(s)	Blank(s)	Blank(s)	Blank(s)	Blank(s)	Blank(s)	Blank(s)	None/Unknown	No/Unknown	Blank(s)	Blank(s)	0	Dead
70-74 years	White	Male	Married (including common law)	1976	Unknown	Blank(s)	Right - origin of primary	Blank(s)	Blank(s)	Blank(s)	Blank(s)	Blank(s)	Blank(s)	Blank(s)	Blank(s)	Blank(s)	Blank(s)	Blank(s)	Blank(s)	Blank(s)	None/Unknown	No/Unknown	Blank(s)	Blank(s)	74	Dead
70-74 years	White	Male	Married (including common law)	1980	Undifferentiated; anaplastic; Grade IV	Blank(s)	Only one side - side unspecified	Blank(s)	Blank(s)	Blank(s)	Blank(s)	Blank(s)	Blank(s)	Blank(s)	Blank(s)	Blank(s)	Blank(s)	Blank(s)	Blank(s)	Blank(s)	Beam radiation	Yes	Blank(s)	Blank(s)	0	Dead
80-84 years	White	Male	Married (including common law)	1975	Unknown	Blank(s)	Right - origin of primary	Blank(s)	Blank(s)	Blank(s)	Blank(s)	Blank(s)	Blank(s)	Blank(s)	Blank(s)	Blank(s)	Blank(s)	Blank(s)	Blank(s)	Blank(s)	None/Unknown	Yes	Blank(s)	Blank(s)	2	Dead
65-69 years	White	Female	Single (never married)	1979	Moderately differentiated; Grade II	Blank(s)	Right - origin of primary	Blank(s)	Blank(s)	Blank(s)	Blank(s)	Blank(s)	Blank(s)	Blank(s)	Blank(s)	Blank(s)	Blank(s)	Blank(s)	Blank(s)	Blank(s)	Beam radiation	No/Unknown	Blank(s)	Blank(s)	10	Dead
70-74 years	White	Female	Divorced	2004	Unknown	Blank(s)	Right - origin of primary	Blank(s)	Blank(s)	Blank(s)	Blank(s)	Blank(s)	Blank(s)	Blank(s)	Blank(s)	NA	NA	NA	NA	30	None/Unknown	No/Unknown	Blank(s)	90	108	Dead
80-84 years	White	Female	Widowed	2013	Poorly differentiated; Grade III	Blank(s)	Right - origin of primary	Blank(s)	Blank(s)	Blank(s)	Blank(s)	Blank(s)	Blank(s)	Blank(s)	Blank(s)	IIB	T3	N0	M0	22	None/Unknown	No/Unknown	Blank(s)	90	6	Dead
70-74 years	White	Male	Married (including common law)	1980	Moderately differentiated; Grade II	Blank(s)	Right - origin of primary	Blank(s)	Blank(s)	Blank(s)	Blank(s)	Blank(s)	Blank(s)	Blank(s)	Blank(s)	Blank(s)	Blank(s)	Blank(s)	Blank(s)	Blank(s)	Beam radiation	No/Unknown	Blank(s)	Blank(s)	37	Dead
65-69 years	White	Female	Married (including common law)	1977	Poorly differentiated; Grade III	Blank(s)	Right - origin of primary	Blank(s)	Blank(s)	Blank(s)	Blank(s)	Blank(s)	Blank(s)	Blank(s)	Blank(s)	Blank(s)	Blank(s)	Blank(s)	Blank(s)	Blank(s)	None/Unknown	No/Unknown	Blank(s)	Blank(s)	0	Dead
65-69 years	White	Male	Married (including common law)	1979	Unknown	Blank(s)	Right - origin of primary	Blank(s)	Blank(s)	Blank(s)	Blank(s)	Blank(s)	Blank(s)	Blank(s)	Blank(s)	Blank(s)	Blank(s)	Blank(s)	Blank(s)	Blank(s)	Beam radiation	No/Unknown	Blank(s)	Blank(s)	1	Dead
75-79 years	White	Female	Married (including common law)	1983	Unknown	Blank(s)	Right - origin of primary	Blank(s)	Blank(s)	Blank(s)	Blank(s)	Blank(s)	Blank(s)	Blank(s)	Blank(s)	Blank(s)	Blank(s)	Blank(s)	Blank(s)	Blank(s)	None/Unknown	No/Unknown	Blank(s)	Blank(s)	157	Dead
70-74 years	White	Male	Married (including common law)	1976	Undifferentiated; anaplastic; Grade IV	Blank(s)	Left - origin of primary	Blank(s)	Blank(s)	Blank(s)	Blank(s)	Blank(s)	Blank(s)	Blank(s)	Blank(s)	Blank(s)	Blank(s)	Blank(s)	Blank(s)	Blank(s)	None/Unknown	No/Unknown	Blank(s)	Blank(s)	63	Dead
65-69 years	Black	Male	Single (never married)	1983	Poorly differentiated; Grade III	Blank(s)	Left - origin of primary	Blank(s)	Blank(s)	Blank(s)	Blank(s)	Blank(s)	Blank(s)	Blank(s)	Blank(s)	Blank(s)	Blank(s)	Blank(s)	Blank(s)	Blank(s)	None/Unknown	No/Unknown	Blank(s)	Blank(s)	62	Dead
65-69 years	White	Female	Divorced	1978	Undifferentiated; anaplastic; Grade IV	Blank(s)	Paired site, but no information concerning laterality	Blank(s)	Blank(s)	Blank(s)	Blank(s)	Blank(s)	Blank(s)	Blank(s)	Blank(s)	Blank(s)	Blank(s)	Blank(s)	Blank(s)	Blank(s)	None/Unknown	No/Unknown	Blank(s)	Blank(s)	0	Dead
70-74 years	White	Male	Widowed	1975	Poorly differentiated; Grade III	Blank(s)	Right - origin of primary	Blank(s)	Blank(s)	Blank(s)	Blank(s)	Blank(s)	Blank(s)	Blank(s)	Blank(s)	Blank(s)	Blank(s)	Blank(s)	Blank(s)	Blank(s)	None/Unknown	No/Unknown	Blank(s)	Blank(s)	5	Dead
65-69 years	White	Male	Married (including common law)	1978	Unknown	Blank(s)	Right - origin of primary	Blank(s)	Blank(s)	Blank(s)	Blank(s)	Blank(s)	Blank(s)	Blank(s)	Blank(s)	Blank(s)	Blank(s)	Blank(s)	Blank(s)	Blank(s)	Beam radiation	No/Unknown	Blank(s)	Blank(s)	47	Dead
85+ years	White	Female	Widowed	1977	Unknown	Blank(s)	Right - origin of primary	Blank(s)	Blank(s)	Blank(s)	Blank(s)	Blank(s)	Blank(s)	Blank(s)	Blank(s)	Blank(s)	Blank(s)	Blank(s)	Blank(s)	Blank(s)	None/Unknown	Yes	Blank(s)	Blank(s)	3	Dead
70-74 years	White	Female	Widowed	1996	Unknown	Blank(s)	Left - origin of primary	Blank(s)	Blank(s)	Blank(s)	Blank(s)	Blank(s)	Blank(s)	Blank(s)	Blank(s)	Blank(s)	Blank(s)	Blank(s)	Blank(s)	Blank(s)	None/Unknown	No/Unknown	Blank(s)	Blank(s)	1	Dead
65-69 years	White	Female	Widowed	1985	Poorly differentiated; Grade III	Blank(s)	Right - origin of primary	Blank(s)	Blank(s)	Blank(s)	Blank(s)	Blank(s)	Blank(s)	Blank(s)	Blank(s)	Blank(s)	Blank(s)	Blank(s)	Blank(s)	Blank(s)	None/Unknown	No/Unknown	Blank(s)	Blank(s)	61	Dead
75-79 years	White	Female	Widowed	1993	Unknown	Blank(s)	Left - origin of primary	Blank(s)	Blank(s)	Blank(s)	Blank(s)	Blank(s)	Blank(s)	Blank(s)	Blank(s)	Blank(s)	Blank(s)	Blank(s)	Blank(s)	Blank(s)	None/Unknown	Yes	Blank(s)	Blank(s)	39	Dead
80-84 years	White	Female	Married (including common law)	1997	Moderately differentiated; Grade II	Blank(s)	Left - origin of primary	Blank(s)	Blank(s)	Blank(s)	Blank(s)	Blank(s)	Blank(s)	Blank(s)	Blank(s)	Blank(s)	Blank(s)	Blank(s)	Blank(s)	Blank(s)	None/Unknown	No/Unknown	Blank(s)	Blank(s)	6	Dead
75-79 years	White	Male	Married (including common law)	1976	Undifferentiated; anaplastic; Grade IV	Blank(s)	Left - origin of primary	Blank(s)	Blank(s)	Blank(s)	Blank(s)	Blank(s)	Blank(s)	Blank(s)	Blank(s)	Blank(s)	Blank(s)	Blank(s)	Blank(s)	Blank(s)	Beam radiation	Yes	Blank(s)	Blank(s)	3	Dead
70-74 years	White	Female	Married (including common law)	1976	Unknown	Blank(s)	Right - origin of primary	Blank(s)	Blank(s)	Blank(s)	Blank(s)	Blank(s)	Blank(s)	Blank(s)	Blank(s)	Blank(s)	Blank(s)	Blank(s)	Blank(s)	Blank(s)	None/Unknown	No/Unknown	Blank(s)	Blank(s)	0	Dead
65-69 years	White	Male	Married (including common law)	1976	Unknown	Blank(s)	Right - origin of primary	Blank(s)	Blank(s)	Blank(s)	Blank(s)	Blank(s)	Blank(s)	Blank(s)	Blank(s)	Blank(s)	Blank(s)	Blank(s)	Blank(s)	Blank(s)	Beam radiation	No/Unknown	Blank(s)	Blank(s)	4	Dead
65-69 years	White	Female	Divorced	1978	Unknown	Blank(s)	Right - origin of primary	Blank(s)	Blank(s)	Blank(s)	Blank(s)	Blank(s)	Blank(s)	Blank(s)	Blank(s)	Blank(s)	Blank(s)	Blank(s)	Blank(s)	Blank(s)	None/Unknown	No/Unknown	Blank(s)	Blank(s)	100	Dead
80-84 years	White	Male	Widowed	1976	Unknown	Blank(s)	Left - origin of primary	Blank(s)	Blank(s)	Blank(s)	Blank(s)	Blank(s)	Blank(s)	Blank(s)	Blank(s)	Blank(s)	Blank(s)	Blank(s)	Blank(s)	Blank(s)	None/Unknown	No/Unknown	Blank(s)	Blank(s)	41	Dead
70-74 years	White	Female	Widowed	1990	Moderately differentiated; Grade II	Blank(s)	Right - origin of primary	Blank(s)	Blank(s)	Blank(s)	Blank(s)	Blank(s)	Blank(s)	Blank(s)	Blank(s)	Blank(s)	Blank(s)	Blank(s)	Blank(s)	Blank(s)	None/Unknown	No/Unknown	Blank(s)	Blank(s)	19	Dead
70-74 years	White	Female	Widowed	1990	Unknown	Blank(s)	Right - origin of primary	Blank(s)	Blank(s)	Blank(s)	Blank(s)	Blank(s)	Blank(s)	Blank(s)	Blank(s)	Blank(s)	Blank(s)	Blank(s)	Blank(s)	Blank(s)	None/Unknown	No/Unknown	Blank(s)	Blank(s)	19	Dead
70-74 years	White	Female	Widowed	1992	Poorly differentiated; Grade III	Blank(s)	Left - origin of primary	Blank(s)	Blank(s)	Blank(s)	Blank(s)	Blank(s)	Blank(s)	Blank(s)	Blank(s)	Blank(s)	Blank(s)	Blank(s)	Blank(s)	Blank(s)	None/Unknown	No/Unknown	Blank(s)	Blank(s)	1	Dead
80-84 years	White	Male	Married (including common law)	1990	Poorly differentiated; Grade III	Blank(s)	Right - origin of primary	Blank(s)	Blank(s)	Blank(s)	Blank(s)	Blank(s)	Blank(s)	Blank(s)	Blank(s)	Blank(s)	Blank(s)	Blank(s)	Blank(s)	Blank(s)	None/Unknown	No/Unknown	Blank(s)	Blank(s)	2	Dead
70-74 years	White	Male	Married (including common law)	1976	Undifferentiated; anaplastic; Grade IV	Blank(s)	Bilateral, single primary	Blank(s)	Blank(s)	Blank(s)	Blank(s)	Blank(s)	Blank(s)	Blank(s)	Blank(s)	Blank(s)	Blank(s)	Blank(s)	Blank(s)	Blank(s)	Beam radiation	No/Unknown	Blank(s)	Blank(s)	0	Dead
65-69 years	White	Male	Married (including common law)	1976	Undifferentiated; anaplastic; Grade IV	Blank(s)	Left - origin of primary	Blank(s)	Blank(s)	Blank(s)	Blank(s)	Blank(s)	Blank(s)	Blank(s)	Blank(s)	Blank(s)	Blank(s)	Blank(s)	Blank(s)	Blank(s)	None/Unknown	No/Unknown	Blank(s)	Blank(s)	0	Dead
80-84 years	White	Female	Widowed	1992	Undifferentiated; anaplastic; Grade IV	Blank(s)	Paired site, but no information concerning laterality	Blank(s)	Blank(s)	Blank(s)	Blank(s)	Blank(s)	Blank(s)	Blank(s)	Blank(s)	Blank(s)	Blank(s)	Blank(s)	Blank(s)	Blank(s)	None/Unknown	No/Unknown	Blank(s)	Blank(s)	3	Dead
65-69 years	White	Female	Single (never married)	1977	Undifferentiated; anaplastic; Grade IV	Blank(s)	Left - origin of primary	Blank(s)	Blank(s)	Blank(s)	Blank(s)	Blank(s)	Blank(s)	Blank(s)	Blank(s)	Blank(s)	Blank(s)	Blank(s)	Blank(s)	Blank(s)	None/Unknown	No/Unknown	Blank(s)	Blank(s)	55	Dead
70-74 years	White	Female	Married (including common law)	1988	Undifferentiated; anaplastic; Grade IV	Blank(s)	Left - origin of primary	Blank(s)	Blank(s)	Blank(s)	Blank(s)	Blank(s)	Blank(s)	Blank(s)	Blank(s)	Blank(s)	Blank(s)	Blank(s)	Blank(s)	Blank(s)	Beam radiation	Yes	Blank(s)	Blank(s)	6	Dead
65-69 years	White	Female	Widowed	1977	Poorly differentiated; Grade III	Blank(s)	Right - origin of primary	Blank(s)	Blank(s)	Blank(s)	Blank(s)	Blank(s)	Blank(s)	Blank(s)	Blank(s)	Blank(s)	Blank(s)	Blank(s)	Blank(s)	Blank(s)	None/Unknown	Yes	Blank(s)	Blank(s)	0	Dead
75-79 years	White	Female	Married (including common law)	2010	Unknown	Blank(s)	Left - origin of primary	Blank(s)	Blank(s)	Blank(s)	Blank(s)	Blank(s)	Blank(s)	Blank(s)	Blank(s)	IIIB	T4	N3	M0	0	None/Unknown	Yes	Blank(s)	50	24	Dead
70-74 years	White	Female	Widowed	1978	Poorly differentiated; Grade III	Blank(s)	Left - origin of primary	Blank(s)	Blank(s)	Blank(s)	Blank(s)	Blank(s)	Blank(s)	Blank(s)	Blank(s)	Blank(s)	Blank(s)	Blank(s)	Blank(s)	Blank(s)	Beam radiation	Yes	Blank(s)	Blank(s)	13	Dead
65-69 years	White	Male	Married (including common law)	1978	Moderately differentiated; Grade II	Blank(s)	Right - origin of primary	Blank(s)	Blank(s)	Blank(s)	Blank(s)	Blank(s)	Blank(s)	Blank(s)	Blank(s)	Blank(s)	Blank(s)	Blank(s)	Blank(s)	Blank(s)	None/Unknown	Yes	Blank(s)	Blank(s)	1	Dead
75-79 years	White	Female	Married (including common law)	1988	Undifferentiated; anaplastic; Grade IV	Blank(s)	Right - origin of primary	Blank(s)	Blank(s)	Blank(s)	Blank(s)	Blank(s)	Blank(s)	Blank(s)	Blank(s)	Blank(s)	Blank(s)	Blank(s)	Blank(s)	Blank(s)	Beam radiation	No/Unknown	Blank(s)	Blank(s)	4	Dead
75-79 years	Unknown	Male	Married (including common law)	1976	Unknown	Blank(s)	Left - origin of primary	Blank(s)	Blank(s)	Blank(s)	Blank(s)	Blank(s)	Blank(s)	Blank(s)	Blank(s)	Blank(s)	Blank(s)	Blank(s)	Blank(s)	Blank(s)	None/Unknown	No/Unknown	Blank(s)	Blank(s)	2	Dead
70-74 years	Other (American Indian/AK Native, Asian/Pacific Islander)	Male	Married (including common law)	1979	Moderately differentiated; Grade II	Blank(s)	Left - origin of primary	Blank(s)	Blank(s)	Blank(s)	Blank(s)	Blank(s)	Blank(s)	Blank(s)	Blank(s)	Blank(s)	Blank(s)	Blank(s)	Blank(s)	Blank(s)	Beam radiation	No/Unknown	Blank(s)	Blank(s)	3	Dead
65-69 years	Other (American Indian/AK Native, Asian/Pacific Islander)	Male	Widowed	1979	Poorly differentiated; Grade III	Blank(s)	Left - origin of primary	Blank(s)	Blank(s)	Blank(s)	Blank(s)	Blank(s)	Blank(s)	Blank(s)	Blank(s)	Blank(s)	Blank(s)	Blank(s)	Blank(s)	Blank(s)	Beam radiation	No/Unknown	Blank(s)	Blank(s)	60	Dead
70-74 years	Black	Male	Married (including common law)	1986	Unknown	Blank(s)	Right - origin of primary	Blank(s)	Blank(s)	Blank(s)	Blank(s)	Blank(s)	Blank(s)	Blank(s)	Blank(s)	Blank(s)	Blank(s)	Blank(s)	Blank(s)	Blank(s)	Beam radiation	No/Unknown	Blank(s)	Blank(s)	4	Dead
65-69 years	White	Female	Widowed	1986	Poorly differentiated; Grade III	Blank(s)	Paired site, but no information concerning laterality	Blank(s)	Blank(s)	Blank(s)	Blank(s)	Blank(s)	Blank(s)	Blank(s)	Blank(s)	Blank(s)	Blank(s)	Blank(s)	Blank(s)	Blank(s)	None/Unknown	No/Unknown	Blank(s)	Blank(s)	2	Dead
70-74 years	White	Female	Widowed	1977	Poorly differentiated; Grade III	Blank(s)	Right - origin of primary	Blank(s)	Blank(s)	Blank(s)	Blank(s)	Blank(s)	Blank(s)	Blank(s)	Blank(s)	Blank(s)	Blank(s)	Blank(s)	Blank(s)	Blank(s)	None/Unknown	No/Unknown	Blank(s)	Blank(s)	0	Dead
80-84 years	White	Male	Married (including common law)	1980	Poorly differentiated; Grade III	Blank(s)	Left - origin of primary	Blank(s)	Blank(s)	Blank(s)	Blank(s)	Blank(s)	Blank(s)	Blank(s)	Blank(s)	Blank(s)	Blank(s)	Blank(s)	Blank(s)	Blank(s)	Beam radiation	No/Unknown	Blank(s)	Blank(s)	29	Dead
70-74 years	White	Male	Married (including common law)	1979	Undifferentiated; anaplastic; Grade IV	Blank(s)	Right - origin of primary	Blank(s)	Blank(s)	Blank(s)	Blank(s)	Blank(s)	Blank(s)	Blank(s)	Blank(s)	Blank(s)	Blank(s)	Blank(s)	Blank(s)	Blank(s)	None/Unknown	No/Unknown	Blank(s)	Blank(s)	0	Dead
75-79 years	White	Male	Married (including common law)	1978	Poorly differentiated; Grade III	Blank(s)	Right - origin of primary	Blank(s)	Blank(s)	Blank(s)	Blank(s)	Blank(s)	Blank(s)	Blank(s)	Blank(s)	Blank(s)	Blank(s)	Blank(s)	Blank(s)	Blank(s)	None/Unknown	No/Unknown	Blank(s)	Blank(s)	25	Dead
65-69 years	White	Male	Widowed	1978	Poorly differentiated; Grade III	Blank(s)	Right - origin of primary	Blank(s)	Blank(s)	Blank(s)	Blank(s)	Blank(s)	Blank(s)	Blank(s)	Blank(s)	Blank(s)	Blank(s)	Blank(s)	Blank(s)	Blank(s)	Beam radiation	No/Unknown	Blank(s)	Blank(s)	2	Dead
70-74 years	Black	Male	Married (including common law)	1978	Poorly differentiated; Grade III	Blank(s)	Right - origin of primary	Blank(s)	Blank(s)	Blank(s)	Blank(s)	Blank(s)	Blank(s)	Blank(s)	Blank(s)	Blank(s)	Blank(s)	Blank(s)	Blank(s)	Blank(s)	None/Unknown	No/Unknown	Blank(s)	Blank(s)	39	Dead
65-69 years	White	Female	Married (including common law)	1978	Moderately differentiated; Grade II	Blank(s)	Right - origin of primary	Blank(s)	Blank(s)	Blank(s)	Blank(s)	Blank(s)	Blank(s)	Blank(s)	Blank(s)	Blank(s)	Blank(s)	Blank(s)	Blank(s)	Blank(s)	Beam radiation	No/Unknown	Blank(s)	Blank(s)	7	Dead
70-74 years	Black	Female	Married (including common law)	1977	Unknown	Blank(s)	Right - origin of primary	Blank(s)	Blank(s)	Blank(s)	Blank(s)	Blank(s)	Blank(s)	Blank(s)	Blank(s)	Blank(s)	Blank(s)	Blank(s)	Blank(s)	Blank(s)	None/Unknown	No/Unknown	Blank(s)	Blank(s)	1	Dead
65-69 years	White	Male	Married (including common law)	1979	Undifferentiated; anaplastic; Grade IV	Blank(s)	Left - origin of primary	Blank(s)	Blank(s)	Blank(s)	Blank(s)	Blank(s)	Blank(s)	Blank(s)	Blank(s)	Blank(s)	Blank(s)	Blank(s)	Blank(s)	Blank(s)	Beam radiation	No/Unknown	Blank(s)	Blank(s)	3	Dead
70-74 years	White	Male	Married (including common law)	1976	Poorly differentiated; Grade III	Blank(s)	Left - origin of primary	Blank(s)	Blank(s)	Blank(s)	Blank(s)	Blank(s)	Blank(s)	Blank(s)	Blank(s)	Blank(s)	Blank(s)	Blank(s)	Blank(s)	Blank(s)	Beam radiation	No/Unknown	Blank(s)	Blank(s)	14	Dead
65-69 years	White	Male	Married (including common law)	1980	Poorly differentiated; Grade III	Blank(s)	Right - origin of primary	Blank(s)	Blank(s)	Blank(s)	Blank(s)	Blank(s)	Blank(s)	Blank(s)	Blank(s)	Blank(s)	Blank(s)	Blank(s)	Blank(s)	Blank(s)	None/Unknown	No/Unknown	Blank(s)	Blank(s)	19	Dead
70-74 years	White	Male	Widowed	1977	Unknown	Blank(s)	Right - origin of primary	Blank(s)	Blank(s)	Blank(s)	Blank(s)	Blank(s)	Blank(s)	Blank(s)	Blank(s)	Blank(s)	Blank(s)	Blank(s)	Blank(s)	Blank(s)	Beam radiation	No/Unknown	Blank(s)	Blank(s)	2	Dead
65-69 years	White	Male	Married (including common law)	1980	Undifferentiated; anaplastic; Grade IV	Blank(s)	Left - origin of primary	Blank(s)	Blank(s)	Blank(s)	Blank(s)	Blank(s)	Blank(s)	Blank(s)	Blank(s)	Blank(s)	Blank(s)	Blank(s)	Blank(s)	Blank(s)	None/Unknown	No/Unknown	Blank(s)	Blank(s)	28	Dead
70-74 years	White	Female	Married (including common law)	1991	Unknown	Blank(s)	Right - origin of primary	Blank(s)	Blank(s)	Blank(s)	Blank(s)	Blank(s)	Blank(s)	Blank(s)	Blank(s)	Blank(s)	Blank(s)	Blank(s)	Blank(s)	Blank(s)	None/Unknown	No/Unknown	Blank(s)	Blank(s)	14	Dead
70-74 years	White	Male	Married (including common law)	1976	Undifferentiated; anaplastic; Grade IV	Blank(s)	Right - origin of primary	Blank(s)	Blank(s)	Blank(s)	Blank(s)	Blank(s)	Blank(s)	Blank(s)	Blank(s)	Blank(s)	Blank(s)	Blank(s)	Blank(s)	Blank(s)	Beam radiation	Yes	Blank(s)	Blank(s)	10	Dead
65-69 years	White	Male	Married (including common law)	1980	Moderately differentiated; Grade II	Blank(s)	Right - origin of primary	Blank(s)	Blank(s)	Blank(s)	Blank(s)	Blank(s)	Blank(s)	Blank(s)	Blank(s)	Blank(s)	Blank(s)	Blank(s)	Blank(s)	Blank(s)	None/Unknown	No/Unknown	Blank(s)	Blank(s)	67	Dead
75-79 years	White	Female	Widowed	1978	Undifferentiated; anaplastic; Grade IV	Blank(s)	Right - origin of primary	Blank(s)	Blank(s)	Blank(s)	Blank(s)	Blank(s)	Blank(s)	Blank(s)	Blank(s)	Blank(s)	Blank(s)	Blank(s)	Blank(s)	Blank(s)	None/Unknown	No/Unknown	Blank(s)	Blank(s)	1	Dead
75-79 years	White	Male	Married (including common law)	1996	Well differentiated; Grade I	Blank(s)	Right - origin of primary	Blank(s)	Blank(s)	Blank(s)	Blank(s)	Blank(s)	Blank(s)	Blank(s)	Blank(s)	Blank(s)	Blank(s)	Blank(s)	Blank(s)	Blank(s)	None/Unknown	No/Unknown	Blank(s)	Blank(s)	0	Dead
70-74 years	White	Female	Divorced	1995	Poorly differentiated; Grade III	Blank(s)	Left - origin of primary	Blank(s)	Blank(s)	Blank(s)	Blank(s)	Blank(s)	Blank(s)	Blank(s)	Blank(s)	Blank(s)	Blank(s)	Blank(s)	Blank(s)	Blank(s)	Beam radiation	No/Unknown	Blank(s)	Blank(s)	1	Dead
65-69 years	White	Male	Married (including common law)	1975	Undifferentiated; anaplastic; Grade IV	Blank(s)	Left - origin of primary	Blank(s)	Blank(s)	Blank(s)	Blank(s)	Blank(s)	Blank(s)	Blank(s)	Blank(s)	Blank(s)	Blank(s)	Blank(s)	Blank(s)	Blank(s)	Beam radiation	No/Unknown	Blank(s)	Blank(s)	0	Dead
85+ years	White	Male	Single (never married)	1989	Unknown	Blank(s)	Right - origin of primary	Blank(s)	Blank(s)	Blank(s)	Blank(s)	Blank(s)	Blank(s)	Blank(s)	Blank(s)	Blank(s)	Blank(s)	Blank(s)	Blank(s)	Blank(s)	Beam radiation	No/Unknown	Blank(s)	Blank(s)	0	Dead
65-69 years	White	Female	Married (including common law)	1979	Undifferentiated; anaplastic; Grade IV	Blank(s)	Left - origin of primary	Blank(s)	Blank(s)	Blank(s)	Blank(s)	Blank(s)	Blank(s)	Blank(s)	Blank(s)	Blank(s)	Blank(s)	Blank(s)	Blank(s)	Blank(s)	None/Unknown	Yes	Blank(s)	Blank(s)	19	Dead
75-79 years	White	Female	Widowed	1980	Unknown	Blank(s)	Right - origin of primary	Blank(s)	Blank(s)	Blank(s)	Blank(s)	Blank(s)	Blank(s)	Blank(s)	Blank(s)	Blank(s)	Blank(s)	Blank(s)	Blank(s)	Blank(s)	None/Unknown	Yes	Blank(s)	Blank(s)	0	Dead
65-69 years	White	Male	Married (including common law)	1982	Poorly differentiated; Grade III	Blank(s)	Left - origin of primary	Blank(s)	Blank(s)	Blank(s)	Blank(s)	Blank(s)	Blank(s)	Blank(s)	Blank(s)	Blank(s)	Blank(s)	Blank(s)	Blank(s)	Blank(s)	None/Unknown	No/Unknown	Blank(s)	Blank(s)	141	Dead
70-74 years	White	Male	Married (including common law)	1988	Poorly differentiated; Grade III	Blank(s)	Left - origin of primary	Blank(s)	Blank(s)	Blank(s)	Blank(s)	Blank(s)	Blank(s)	Blank(s)	Blank(s)	Blank(s)	Blank(s)	Blank(s)	Blank(s)	Blank(s)	None/Unknown	No/Unknown	Blank(s)	Blank(s)	69	Dead
70-74 years	White	Female	Widowed	2003	Unknown	Blank(s)	Paired site, but no information concerning laterality	Blank(s)	Blank(s)	Blank(s)	Blank(s)	Blank(s)	Blank(s)	Blank(s)	Blank(s)	Blank(s)	Blank(s)	Blank(s)	Blank(s)	0	Radiation, NOS method or source not specified	No/Unknown	Blank(s)	Blank(s)	8	Dead
70-74 years	Black	Female	Widowed	1991	Moderately differentiated; Grade II	Blank(s)	Left - origin of primary	Blank(s)	Blank(s)	Blank(s)	Blank(s)	Blank(s)	Blank(s)	Blank(s)	Blank(s)	Blank(s)	Blank(s)	Blank(s)	Blank(s)	Blank(s)	None/Unknown	No/Unknown	Blank(s)	Blank(s)	74	Dead
70-74 years	White	Male	Unknown	1980	Unknown	Blank(s)	Left - origin of primary	Blank(s)	Blank(s)	Blank(s)	Blank(s)	Blank(s)	Blank(s)	Blank(s)	Blank(s)	Blank(s)	Blank(s)	Blank(s)	Blank(s)	Blank(s)	Beam radiation	No/Unknown	Blank(s)	Blank(s)	8	Dead
75-79 years	Other (American Indian/AK Native, Asian/Pacific Islander)	Male	Widowed	1988	Unknown	Blank(s)	Left - origin of primary	Blank(s)	Blank(s)	Blank(s)	Blank(s)	Blank(s)	Blank(s)	Blank(s)	Blank(s)	Blank(s)	Blank(s)	Blank(s)	Blank(s)	Blank(s)	None/Unknown	No/Unknown	Blank(s)	Blank(s)	19	Dead
65-69 years	White	Female	Widowed	1978	Undifferentiated; anaplastic; Grade IV	Blank(s)	Left - origin of primary	Blank(s)	Blank(s)	Blank(s)	Blank(s)	Blank(s)	Blank(s)	Blank(s)	Blank(s)	Blank(s)	Blank(s)	Blank(s)	Blank(s)	Blank(s)	Beam radiation	Yes	Blank(s)	Blank(s)	21	Dead
75-79 years	White	Male	Divorced	1980	Unknown	Blank(s)	Right - origin of primary	Blank(s)	Blank(s)	Blank(s)	Blank(s)	Blank(s)	Blank(s)	Blank(s)	Blank(s)	Blank(s)	Blank(s)	Blank(s)	Blank(s)	Blank(s)	None/Unknown	No/Unknown	Blank(s)	Blank(s)	110	Dead
70-74 years	White	Male	Married (including common law)	1978	Unknown	Blank(s)	Left - origin of primary	Blank(s)	Blank(s)	Blank(s)	Blank(s)	Blank(s)	Blank(s)	Blank(s)	Blank(s)	Blank(s)	Blank(s)	Blank(s)	Blank(s)	Blank(s)	None/Unknown	No/Unknown	Blank(s)	Blank(s)	196	Dead
65-69 years	Black	Male	Married (including common law)	1978	Undifferentiated; anaplastic; Grade IV	Blank(s)	Right - origin of primary	Blank(s)	Blank(s)	Blank(s)	Blank(s)	Blank(s)	Blank(s)	Blank(s)	Blank(s)	Blank(s)	Blank(s)	Blank(s)	Blank(s)	Blank(s)	None/Unknown	No/Unknown	Blank(s)	Blank(s)	0	Dead
75-79 years	White	Female	Widowed	1978	Undifferentiated; anaplastic; Grade IV	Blank(s)	Left - origin of primary	Blank(s)	Blank(s)	Blank(s)	Blank(s)	Blank(s)	Blank(s)	Blank(s)	Blank(s)	Blank(s)	Blank(s)	Blank(s)	Blank(s)	Blank(s)	Beam radiation	No/Unknown	Blank(s)	Blank(s)	7	Dead
75-79 years	White	Female	Single (never married)	1980	Poorly differentiated; Grade III	Blank(s)	Left - origin of primary	Blank(s)	Blank(s)	Blank(s)	Blank(s)	Blank(s)	Blank(s)	Blank(s)	Blank(s)	Blank(s)	Blank(s)	Blank(s)	Blank(s)	Blank(s)	None/Unknown	No/Unknown	Blank(s)	Blank(s)	1	Dead
80-84 years	White	Male	Married (including common law)	1978	Poorly differentiated; Grade III	Blank(s)	Right - origin of primary	Blank(s)	Blank(s)	Blank(s)	Blank(s)	Blank(s)	Blank(s)	Blank(s)	Blank(s)	Blank(s)	Blank(s)	Blank(s)	Blank(s)	Blank(s)	Beam radiation	No/Unknown	Blank(s)	Blank(s)	14	Dead
75-79 years	White	Male	Married (including common law)	1978	Undifferentiated; anaplastic; Grade IV	Blank(s)	Right - origin of primary	Blank(s)	Blank(s)	Blank(s)	Blank(s)	Blank(s)	Blank(s)	Blank(s)	Blank(s)	Blank(s)	Blank(s)	Blank(s)	Blank(s)	Blank(s)	Beam radiation	No/Unknown	Blank(s)	Blank(s)	13	Dead
75-79 years	White	Female	Widowed	2013	Unknown	Blank(s)	Right - origin of primary	Blank(s)	Blank(s)	Blank(s)	Blank(s)	Blank(s)	Blank(s)	Blank(s)	Blank(s)	IIIA	T1	N2	M0	0	Beam radiation	Yes	Blank(s)	15	65	Alive
70-74 years	White	Female	Widowed	1975	Well differentiated; Grade I	Blank(s)	Right - origin of primary	Blank(s)	Blank(s)	Blank(s)	Blank(s)	Blank(s)	Blank(s)	Blank(s)	Blank(s)	Blank(s)	Blank(s)	Blank(s)	Blank(s)	Blank(s)	None/Unknown	No/Unknown	Blank(s)	Blank(s)	34	Dead
85+ years	Black	Female	Unknown	1987	Poorly differentiated; Grade III	Blank(s)	Right - origin of primary	Blank(s)	Blank(s)	Blank(s)	Blank(s)	Blank(s)	Blank(s)	Blank(s)	Blank(s)	Blank(s)	Blank(s)	Blank(s)	Blank(s)	Blank(s)	None/Unknown	No/Unknown	Blank(s)	Blank(s)	1	Dead
85+ years	White	Male	Widowed	1987	Poorly differentiated; Grade III	Blank(s)	Left - origin of primary	Blank(s)	Blank(s)	Blank(s)	Blank(s)	Blank(s)	Blank(s)	Blank(s)	Blank(s)	Blank(s)	Blank(s)	Blank(s)	Blank(s)	Blank(s)	None/Unknown	No/Unknown	Blank(s)	Blank(s)	0	Dead
70-74 years	White	Male	Married (including common law)	1979	Moderately differentiated; Grade II	Blank(s)	Left - origin of primary	Blank(s)	Blank(s)	Blank(s)	Blank(s)	Blank(s)	Blank(s)	Blank(s)	Blank(s)	Blank(s)	Blank(s)	Blank(s)	Blank(s)	Blank(s)	None/Unknown	No/Unknown	Blank(s)	Blank(s)	15	Dead
65-69 years	White	Male	Married (including common law)	1975	Moderately differentiated; Grade II	Blank(s)	Left - origin of primary	Blank(s)	Blank(s)	Blank(s)	Blank(s)	Blank(s)	Blank(s)	Blank(s)	Blank(s)	Blank(s)	Blank(s)	Blank(s)	Blank(s)	Blank(s)	None/Unknown	No/Unknown	Blank(s)	Blank(s)	5	Dead
65-69 years	White	Male	Single (never married)	2003	Unknown	Blank(s)	Left - origin of primary	Blank(s)	Blank(s)	Blank(s)	Blank(s)	Blank(s)	Blank(s)	Blank(s)	Blank(s)	Blank(s)	Blank(s)	Blank(s)	Blank(s)	0	None/Unknown	Yes	Blank(s)	Blank(s)	2	Dead
80-84 years	White	Male	Widowed	1976	Unknown	Blank(s)	Left - origin of primary	Blank(s)	Blank(s)	Blank(s)	Blank(s)	Blank(s)	Blank(s)	Blank(s)	Blank(s)	Blank(s)	Blank(s)	Blank(s)	Blank(s)	Blank(s)	None/Unknown	No/Unknown	Blank(s)	Blank(s)	1	Dead
75-79 years	White	Male	Married (including common law)	1976	Unknown	Blank(s)	Right - origin of primary	Blank(s)	Blank(s)	Blank(s)	Blank(s)	Blank(s)	Blank(s)	Blank(s)	Blank(s)	Blank(s)	Blank(s)	Blank(s)	Blank(s)	Blank(s)	None/Unknown	No/Unknown	Blank(s)	Blank(s)	9	Dead
65-69 years	White	Female	Widowed	1979	Unknown	Blank(s)	Right - origin of primary	Blank(s)	Blank(s)	Blank(s)	Blank(s)	Blank(s)	Blank(s)	Blank(s)	Blank(s)	Blank(s)	Blank(s)	Blank(s)	Blank(s)	Blank(s)	Beam radiation	Yes	Blank(s)	Blank(s)	8	Dead
70-74 years	White	Female	Widowed	1979	Undifferentiated; anaplastic; Grade IV	Blank(s)	Right - origin of primary	Blank(s)	Blank(s)	Blank(s)	Blank(s)	Blank(s)	Blank(s)	Blank(s)	Blank(s)	Blank(s)	Blank(s)	Blank(s)	Blank(s)	Blank(s)	Beam radiation	Yes	Blank(s)	Blank(s)	23	Dead
70-74 years	White	Female	Single (never married)	1979	Moderately differentiated; Grade II	Blank(s)	Right - origin of primary	Blank(s)	Blank(s)	Blank(s)	Blank(s)	Blank(s)	Blank(s)	Blank(s)	Blank(s)	Blank(s)	Blank(s)	Blank(s)	Blank(s)	Blank(s)	None/Unknown	No/Unknown	Blank(s)	Blank(s)	69	Dead
65-69 years	Black	Female	Single (never married)	2009	Unknown	Blank(s)	Right - origin of primary	Blank(s)	Blank(s)	Blank(s)	Blank(s)	Blank(s)	Blank(s)	Blank(s)	Blank(s)	IV	T4	N2	M1	0	None/Unknown	No/Unknown	Blank(s)	45	4	Dead
70-74 years	Other (American Indian/AK Native, Asian/Pacific Islander)	Male	Married (including common law)	1979	Unknown	Blank(s)	Right - origin of primary	Blank(s)	Blank(s)	Blank(s)	Blank(s)	Blank(s)	Blank(s)	Blank(s)	Blank(s)	Blank(s)	Blank(s)	Blank(s)	Blank(s)	Blank(s)	Beam radiation	No/Unknown	Blank(s)	Blank(s)	5	Dead
70-74 years	White	Male	Divorced	1977	Undifferentiated; anaplastic; Grade IV	Blank(s)	Right - origin of primary	Blank(s)	Blank(s)	Blank(s)	Blank(s)	Blank(s)	Blank(s)	Blank(s)	Blank(s)	Blank(s)	Blank(s)	Blank(s)	Blank(s)	Blank(s)	Beam radiation	No/Unknown	Blank(s)	Blank(s)	7	Dead
75-79 years	White	Female	Married (including common law)	1977	Undifferentiated; anaplastic; Grade IV	Blank(s)	Right - origin of primary	Blank(s)	Blank(s)	Blank(s)	Blank(s)	Blank(s)	Blank(s)	Blank(s)	Blank(s)	Blank(s)	Blank(s)	Blank(s)	Blank(s)	Blank(s)	None/Unknown	Yes	Blank(s)	Blank(s)	7	Dead
65-69 years	White	Female	Single (never married)	1999	Poorly differentiated; Grade III	Blank(s)	Right - origin of primary	Blank(s)	Blank(s)	Blank(s)	Blank(s)	Blank(s)	Blank(s)	Blank(s)	Blank(s)	Blank(s)	Blank(s)	Blank(s)	Blank(s)	0	Beam radiation	Yes	Blank(s)	Blank(s)	1	Dead
80-84 years	White	Female	Widowed	2015	Moderately differentiated; Grade II	Blank(s)	Left - origin of primary	Blank(s)	Blank(s)	Blank(s)	Blank(s)	Blank(s)	Blank(s)	Blank(s)	Blank(s)	IA	T1	N0	M0	0	Beam radiation	No/Unknown	Blank(s)	14	47	Alive
85+ years	White	Male	Married (including common law)	1975	Unknown	Blank(s)	Right - origin of primary	Blank(s)	Blank(s)	Blank(s)	Blank(s)	Blank(s)	Blank(s)	Blank(s)	Blank(s)	Blank(s)	Blank(s)	Blank(s)	Blank(s)	Blank(s)	None/Unknown	No/Unknown	Blank(s)	Blank(s)	7	Dead
70-74 years	White	Female	Married (including common law)	2003	Undifferentiated; anaplastic; Grade IV	Blank(s)	Left - origin of primary	Blank(s)	Blank(s)	Blank(s)	Blank(s)	Blank(s)	Blank(s)	Blank(s)	Blank(s)	Blank(s)	Blank(s)	Blank(s)	Blank(s)	0	Beam radiation	Yes	Blank(s)	Blank(s)	20	Dead
85+ years	White	Female	Widowed	1980	Unknown	Blank(s)	Left - origin of primary	Blank(s)	Blank(s)	Blank(s)	Blank(s)	Blank(s)	Blank(s)	Blank(s)	Blank(s)	Blank(s)	Blank(s)	Blank(s)	Blank(s)	Blank(s)	Beam radiation	No/Unknown	Blank(s)	Blank(s)	4	Dead
70-74 years	White	Female	Married (including common law)	2010	Well differentiated; Grade I	Blank(s)	Right - origin of primary	Blank(s)	Blank(s)	Blank(s)	Blank(s)	Blank(s)	Blank(s)	Blank(s)	Blank(s)	IB	T2	N0	M0	33	None/Unknown	No/Unknown	Blank(s)	31	47	Dead
75-79 years	White	Male	Single (never married)	2001	Moderately differentiated; Grade II	Blank(s)	Left - origin of primary	Blank(s)	Blank(s)	Blank(s)	Blank(s)	Blank(s)	Blank(s)	Blank(s)	Blank(s)	Blank(s)	Blank(s)	Blank(s)	Blank(s)	30	None/Unknown	No/Unknown	Blank(s)	Blank(s)	211	Alive
85+ years	White	Male	Divorced	2014	Unknown	Blank(s)	Right - origin of primary	Blank(s)	Blank(s)	Blank(s)	Blank(s)	Blank(s)	Blank(s)	Blank(s)	Blank(s)	IV	T1	N3	M1	0	Beam radiation	Yes	Blank(s)	993	54	Alive
70-74 years	White	Female	Widowed	1990	Unknown	Blank(s)	Left - origin of primary	Blank(s)	Blank(s)	Blank(s)	Blank(s)	Blank(s)	Blank(s)	Blank(s)	Blank(s)	Blank(s)	Blank(s)	Blank(s)	Blank(s)	Blank(s)	None/Unknown	No/Unknown	Blank(s)	Blank(s)	179	Dead
70-74 years	White	Female	Widowed	1977	Poorly differentiated; Grade III	Blank(s)	Right - origin of primary	Blank(s)	Blank(s)	Blank(s)	Blank(s)	Blank(s)	Blank(s)	Blank(s)	Blank(s)	Blank(s)	Blank(s)	Blank(s)	Blank(s)	Blank(s)	None/Unknown	No/Unknown	Blank(s)	Blank(s)	51	Dead
75-79 years	White	Female	Married (including common law)	2006	Poorly differentiated; Grade III	Blank(s)	Left - origin of primary	Blank(s)	Blank(s)	Blank(s)	Blank(s)	Blank(s)	Blank(s)	Blank(s)	Blank(s)	IB	T2	N0	M0	33	None/Unknown	No/Unknown	Blank(s)	27	147	Alive
75-79 years	Other (American Indian/AK Native, Asian/Pacific Islander)	Male	Married (including common law)	1979	Undifferentiated; anaplastic; Grade IV	Blank(s)	Left - origin of primary	Blank(s)	Blank(s)	Blank(s)	Blank(s)	Blank(s)	Blank(s)	Blank(s)	Blank(s)	Blank(s)	Blank(s)	Blank(s)	Blank(s)	Blank(s)	None/Unknown	No/Unknown	Blank(s)	Blank(s)	0	Dead
65-69 years	White	Female	Married (including common law)	1978	Undifferentiated; anaplastic; Grade IV	Blank(s)	Right - origin of primary	Blank(s)	Blank(s)	Blank(s)	Blank(s)	Blank(s)	Blank(s)	Blank(s)	Blank(s)	Blank(s)	Blank(s)	Blank(s)	Blank(s)	Blank(s)	Beam radiation	No/Unknown	Blank(s)	Blank(s)	1	Dead
75-79 years	White	Female	Widowed	1978	Unknown	Blank(s)	Right - origin of primary	Blank(s)	Blank(s)	Blank(s)	Blank(s)	Blank(s)	Blank(s)	Blank(s)	Blank(s)	Blank(s)	Blank(s)	Blank(s)	Blank(s)	Blank(s)	Beam radiation	No/Unknown	Blank(s)	Blank(s)	3	Dead
65-69 years	White	Male	Married (including common law)	1980	Undifferentiated; anaplastic; Grade IV	Blank(s)	Right - origin of primary	Blank(s)	Blank(s)	Blank(s)	Blank(s)	Blank(s)	Blank(s)	Blank(s)	Blank(s)	Blank(s)	Blank(s)	Blank(s)	Blank(s)	Blank(s)	Beam radiation	No/Unknown	Blank(s)	Blank(s)	2	Dead
65-69 years	White	Male	Married (including common law)	1980	Undifferentiated; anaplastic; Grade IV	Blank(s)	Right - origin of primary	Blank(s)	Blank(s)	Blank(s)	Blank(s)	Blank(s)	Blank(s)	Blank(s)	Blank(s)	Blank(s)	Blank(s)	Blank(s)	Blank(s)	Blank(s)	Beam radiation	Yes	Blank(s)	Blank(s)	9	Dead
80-84 years	White	Male	Divorced	1980	Undifferentiated; anaplastic; Grade IV	Blank(s)	Right - origin of primary	Blank(s)	Blank(s)	Blank(s)	Blank(s)	Blank(s)	Blank(s)	Blank(s)	Blank(s)	Blank(s)	Blank(s)	Blank(s)	Blank(s)	Blank(s)	None/Unknown	No/Unknown	Blank(s)	Blank(s)	2	Dead
70-74 years	White	Female	Widowed	1981	Unknown	Blank(s)	Left - origin of primary	Blank(s)	Blank(s)	Blank(s)	Blank(s)	Blank(s)	Blank(s)	Blank(s)	Blank(s)	Blank(s)	Blank(s)	Blank(s)	Blank(s)	Blank(s)	Beam radiation	No/Unknown	Blank(s)	Blank(s)	9	Dead
70-74 years	White	Male	Married (including common law)	1979	Moderately differentiated; Grade II	Blank(s)	Right - origin of primary	Blank(s)	Blank(s)	Blank(s)	Blank(s)	Blank(s)	Blank(s)	Blank(s)	Blank(s)	Blank(s)	Blank(s)	Blank(s)	Blank(s)	Blank(s)	Beam radiation	No/Unknown	Blank(s)	Blank(s)	12	Dead
70-74 years	White	Female	Widowed	1975	Unknown	Blank(s)	Right - origin of primary	Blank(s)	Blank(s)	Blank(s)	Blank(s)	Blank(s)	Blank(s)	Blank(s)	Blank(s)	Blank(s)	Blank(s)	Blank(s)	Blank(s)	Blank(s)	None/Unknown	No/Unknown	Blank(s)	Blank(s)	0	Dead
65-69 years	Other (American Indian/AK Native, Asian/Pacific Islander)	Male	Married (including common law)	1982	Poorly differentiated; Grade III	Blank(s)	Only one side - side unspecified	Blank(s)	Blank(s)	Blank(s)	Blank(s)	Blank(s)	Blank(s)	Blank(s)	Blank(s)	Blank(s)	Blank(s)	Blank(s)	Blank(s)	Blank(s)	Beam radiation	No/Unknown	Blank(s)	Blank(s)	2	Dead
70-74 years	White	Male	Married (including common law)	1976	Unknown	Blank(s)	Left - origin of primary	Blank(s)	Blank(s)	Blank(s)	Blank(s)	Blank(s)	Blank(s)	Blank(s)	Blank(s)	Blank(s)	Blank(s)	Blank(s)	Blank(s)	Blank(s)	None/Unknown	No/Unknown	Blank(s)	Blank(s)	94	Dead
65-69 years	White	Female	Married (including common law)	1981	Unknown	Blank(s)	Right - origin of primary	Blank(s)	Blank(s)	Blank(s)	Blank(s)	Blank(s)	Blank(s)	Blank(s)	Blank(s)	Blank(s)	Blank(s)	Blank(s)	Blank(s)	Blank(s)	None/Unknown	No/Unknown	Blank(s)	Blank(s)	115	Dead
65-69 years	White	Female	Married (including common law)	1976	Moderately differentiated; Grade II	Blank(s)	Right - origin of primary	Blank(s)	Blank(s)	Blank(s)	Blank(s)	Blank(s)	Blank(s)	Blank(s)	Blank(s)	Blank(s)	Blank(s)	Blank(s)	Blank(s)	Blank(s)	None/Unknown	No/Unknown	Blank(s)	Blank(s)	241	Dead
65-69 years	White	Male	Married (including common law)	1980	Poorly differentiated; Grade III	Blank(s)	Right - origin of primary	Blank(s)	Blank(s)	Blank(s)	Blank(s)	Blank(s)	Blank(s)	Blank(s)	Blank(s)	Blank(s)	Blank(s)	Blank(s)	Blank(s)	Blank(s)	Beam radiation	No/Unknown	Blank(s)	Blank(s)	1	Dead
70-74 years	White	Male	Married (including common law)	1977	Undifferentiated; anaplastic; Grade IV	Blank(s)	Left - origin of primary	Blank(s)	Blank(s)	Blank(s)	Blank(s)	Blank(s)	Blank(s)	Blank(s)	Blank(s)	Blank(s)	Blank(s)	Blank(s)	Blank(s)	Blank(s)	Beam radiation	No/Unknown	Blank(s)	Blank(s)	9	Dead
65-69 years	White	Female	Widowed	1980	Unknown	Blank(s)	Left - origin of primary	Blank(s)	Blank(s)	Blank(s)	Blank(s)	Blank(s)	Blank(s)	Blank(s)	Blank(s)	Blank(s)	Blank(s)	Blank(s)	Blank(s)	Blank(s)	None/Unknown	No/Unknown	Blank(s)	Blank(s)	0	Dead
70-74 years	White	Male	Married (including common law)	1989	Poorly differentiated; Grade III	Blank(s)	Right - origin of primary	Blank(s)	Blank(s)	Blank(s)	Blank(s)	Blank(s)	Blank(s)	Blank(s)	Blank(s)	Blank(s)	Blank(s)	Blank(s)	Blank(s)	Blank(s)	Beam radiation	No/Unknown	Blank(s)	Blank(s)	1	Dead
70-74 years	White	Female	Widowed	1975	Unknown	Blank(s)	Right - origin of primary	Blank(s)	Blank(s)	Blank(s)	Blank(s)	Blank(s)	Blank(s)	Blank(s)	Blank(s)	Blank(s)	Blank(s)	Blank(s)	Blank(s)	Blank(s)	None/Unknown	No/Unknown	Blank(s)	Blank(s)	1	Dead
75-79 years	Black	Male	Divorced	1985	Moderately differentiated; Grade II	Blank(s)	Right - origin of primary	Blank(s)	Blank(s)	Blank(s)	Blank(s)	Blank(s)	Blank(s)	Blank(s)	Blank(s)	Blank(s)	Blank(s)	Blank(s)	Blank(s)	Blank(s)	Beam radiation	No/Unknown	Blank(s)	Blank(s)	0	Dead
70-74 years	Black	Male	Widowed	1991	Poorly differentiated; Grade III	Blank(s)	Left - origin of primary	Blank(s)	Blank(s)	Blank(s)	Blank(s)	Blank(s)	Blank(s)	Blank(s)	Blank(s)	Blank(s)	Blank(s)	Blank(s)	Blank(s)	Blank(s)	Beam radiation	Yes	Blank(s)	Blank(s)	18	Dead
80-84 years	White	Female	Widowed	2006	Poorly differentiated; Grade III	Blank(s)	Right - origin of primary	Blank(s)	Blank(s)	Blank(s)	Blank(s)	Blank(s)	Blank(s)	Blank(s)	Blank(s)	UNK Stage	TX	NX	MX	0	None/Unknown	No/Unknown	Blank(s)	999	3	Dead
65-69 years	White	Male	Widowed	1975	Unknown	Blank(s)	Right - origin of primary	Blank(s)	Blank(s)	Blank(s)	Blank(s)	Blank(s)	Blank(s)	Blank(s)	Blank(s)	Blank(s)	Blank(s)	Blank(s)	Blank(s)	Blank(s)	None/Unknown	No/Unknown	Blank(s)	Blank(s)	0	Dead
70-74 years	White	Male	Married (including common law)	1975	Unknown	Blank(s)	Right - origin of primary	Blank(s)	Blank(s)	Blank(s)	Blank(s)	Blank(s)	Blank(s)	Blank(s)	Blank(s)	Blank(s)	Blank(s)	Blank(s)	Blank(s)	Blank(s)	None/Unknown	No/Unknown	Blank(s)	Blank(s)	0	Dead
70-74 years	White	Female	Married (including common law)	1988	Unknown	Blank(s)	Right - origin of primary	Blank(s)	Blank(s)	Blank(s)	Blank(s)	Blank(s)	Blank(s)	Blank(s)	Blank(s)	Blank(s)	Blank(s)	Blank(s)	Blank(s)	Blank(s)	None/Unknown	No/Unknown	Blank(s)	Blank(s)	8	Dead
75-79 years	White	Male	Single (never married)	1980	Undifferentiated; anaplastic; Grade IV	Blank(s)	Right - origin of primary	Blank(s)	Blank(s)	Blank(s)	Blank(s)	Blank(s)	Blank(s)	Blank(s)	Blank(s)	Blank(s)	Blank(s)	Blank(s)	Blank(s)	Blank(s)	None/Unknown	Yes	Blank(s)	Blank(s)	4	Dead
70-74 years	White	Female	Married (including common law)	1986	Unknown	Blank(s)	Left - origin of primary	Blank(s)	Blank(s)	Blank(s)	Blank(s)	Blank(s)	Blank(s)	Blank(s)	Blank(s)	Blank(s)	Blank(s)	Blank(s)	Blank(s)	Blank(s)	None/Unknown	No/Unknown	Blank(s)	Blank(s)	64	Dead
80-84 years	White	Male	Married (including common law)	1975	Unknown	Blank(s)	Right - origin of primary	Blank(s)	Blank(s)	Blank(s)	Blank(s)	Blank(s)	Blank(s)	Blank(s)	Blank(s)	Blank(s)	Blank(s)	Blank(s)	Blank(s)	Blank(s)	None/Unknown	Yes	Blank(s)	Blank(s)	1	Dead
85+ years	White	Female	Widowed	1987	Poorly differentiated; Grade III	Blank(s)	Left - origin of primary	Blank(s)	Blank(s)	Blank(s)	Blank(s)	Blank(s)	Blank(s)	Blank(s)	Blank(s)	Blank(s)	Blank(s)	Blank(s)	Blank(s)	Blank(s)	None/Unknown	No/Unknown	Blank(s)	Blank(s)	2	Dead
65-69 years	White	Male	Married (including common law)	1975	Undifferentiated; anaplastic; Grade IV	Blank(s)	Left - origin of primary	Blank(s)	Blank(s)	Blank(s)	Blank(s)	Blank(s)	Blank(s)	Blank(s)	Blank(s)	Blank(s)	Blank(s)	Blank(s)	Blank(s)	Blank(s)	None/Unknown	No/Unknown	Blank(s)	Blank(s)	11	Dead
65-69 years	White	Male	Single (never married)	1980	Poorly differentiated; Grade III	Blank(s)	Right - origin of primary	Blank(s)	Blank(s)	Blank(s)	Blank(s)	Blank(s)	Blank(s)	Blank(s)	Blank(s)	Blank(s)	Blank(s)	Blank(s)	Blank(s)	Blank(s)	Beam radiation	No/Unknown	Blank(s)	Blank(s)	2	Dead
80-84 years	White	Male	Married (including common law)	1976	Undifferentiated; anaplastic; Grade IV	Blank(s)	Right - origin of primary	Blank(s)	Blank(s)	Blank(s)	Blank(s)	Blank(s)	Blank(s)	Blank(s)	Blank(s)	Blank(s)	Blank(s)	Blank(s)	Blank(s)	Blank(s)	None/Unknown	No/Unknown	Blank(s)	Blank(s)	1	Dead
70-74 years	White	Male	Married (including common law)	1987	Undifferentiated; anaplastic; Grade IV	Blank(s)	Right - origin of primary	Blank(s)	Blank(s)	Blank(s)	Blank(s)	Blank(s)	Blank(s)	Blank(s)	Blank(s)	Blank(s)	Blank(s)	Blank(s)	Blank(s)	Blank(s)	None/Unknown	No/Unknown	Blank(s)	Blank(s)	0	Dead
75-79 years	Other (American Indian/AK Native, Asian/Pacific Islander)	Male	Widowed	1976	Unknown	Blank(s)	Bilateral, single primary	Blank(s)	Blank(s)	Blank(s)	Blank(s)	Blank(s)	Blank(s)	Blank(s)	Blank(s)	Blank(s)	Blank(s)	Blank(s)	Blank(s)	Blank(s)	None/Unknown	Yes	Blank(s)	Blank(s)	0	Dead
70-74 years	White	Male	Married (including common law)	1980	Undifferentiated; anaplastic; Grade IV	Blank(s)	Right - origin of primary	Blank(s)	Blank(s)	Blank(s)	Blank(s)	Blank(s)	Blank(s)	Blank(s)	Blank(s)	Blank(s)	Blank(s)	Blank(s)	Blank(s)	Blank(s)	Beam radiation	Yes	Blank(s)	Blank(s)	1	Dead
70-74 years	White	Male	Widowed	1975	Undifferentiated; anaplastic; Grade IV	Blank(s)	Right - origin of primary	Blank(s)	Blank(s)	Blank(s)	Blank(s)	Blank(s)	Blank(s)	Blank(s)	Blank(s)	Blank(s)	Blank(s)	Blank(s)	Blank(s)	Blank(s)	Beam radiation	No/Unknown	Blank(s)	Blank(s)	5	Dead
75-79 years	White	Female	Widowed	1983	Moderately differentiated; Grade II	Blank(s)	Right - origin of primary	Blank(s)	Blank(s)	Blank(s)	Blank(s)	Blank(s)	Blank(s)	Blank(s)	Blank(s)	Blank(s)	Blank(s)	Blank(s)	Blank(s)	Blank(s)	None/Unknown	No/Unknown	Blank(s)	Blank(s)	194	Dead
65-69 years	White	Male	Married (including common law)	1979	Moderately differentiated; Grade II	Blank(s)	Right - origin of primary	Blank(s)	Blank(s)	Blank(s)	Blank(s)	Blank(s)	Blank(s)	Blank(s)	Blank(s)	Blank(s)	Blank(s)	Blank(s)	Blank(s)	Blank(s)	None/Unknown	No/Unknown	Blank(s)	Blank(s)	40	Dead
65-69 years	Black	Female	Married (including common law)	1979	Unknown	Blank(s)	Right - origin of primary	Blank(s)	Blank(s)	Blank(s)	Blank(s)	Blank(s)	Blank(s)	Blank(s)	Blank(s)	Blank(s)	Blank(s)	Blank(s)	Blank(s)	Blank(s)	None/Unknown	No/Unknown	Blank(s)	Blank(s)	13	Dead
65-69 years	White	Male	Married (including common law)	1979	Poorly differentiated; Grade III	Blank(s)	Right - origin of primary	Blank(s)	Blank(s)	Blank(s)	Blank(s)	Blank(s)	Blank(s)	Blank(s)	Blank(s)	Blank(s)	Blank(s)	Blank(s)	Blank(s)	Blank(s)	None/Unknown	No/Unknown	Blank(s)	Blank(s)	8	Dead
75-79 years	White	Female	Single (never married)	2014	Moderately differentiated; Grade II	Blank(s)	Right - origin of primary	Blank(s)	Blank(s)	Blank(s)	Blank(s)	Blank(s)	Blank(s)	Blank(s)	Blank(s)	IV	T2	N2	M1	0	Beam radiation	No/Unknown	Blank(s)	24	18	Dead
65-69 years	White	Female	Married (including common law)	1980	Undifferentiated; anaplastic; Grade IV	Blank(s)	Right - origin of primary	Blank(s)	Blank(s)	Blank(s)	Blank(s)	Blank(s)	Blank(s)	Blank(s)	Blank(s)	Blank(s)	Blank(s)	Blank(s)	Blank(s)	Blank(s)	None/Unknown	No/Unknown	Blank(s)	Blank(s)	18	Dead
70-74 years	White	Female	Widowed	1996	Unknown	Blank(s)	Right - origin of primary	Blank(s)	Blank(s)	Blank(s)	Blank(s)	Blank(s)	Blank(s)	Blank(s)	Blank(s)	Blank(s)	Blank(s)	Blank(s)	Blank(s)	Blank(s)	Beam radiation	No/Unknown	Blank(s)	Blank(s)	2	Dead
65-69 years	Black	Female	Married (including common law)	1989	Moderately differentiated; Grade II	Blank(s)	Right - origin of primary	Blank(s)	Blank(s)	Blank(s)	Blank(s)	Blank(s)	Blank(s)	Blank(s)	Blank(s)	Blank(s)	Blank(s)	Blank(s)	Blank(s)	Blank(s)	None/Unknown	No/Unknown	Blank(s)	Blank(s)	217	Dead
80-84 years	White	Female	Married (including common law)	1996	Unknown	Blank(s)	Left - origin of primary	Blank(s)	Blank(s)	Blank(s)	Blank(s)	Blank(s)	Blank(s)	Blank(s)	Blank(s)	Blank(s)	Blank(s)	Blank(s)	Blank(s)	Blank(s)	None/Unknown	No/Unknown	Blank(s)	Blank(s)	8	Dead
80-84 years	White	Female	Divorced	1976	Undifferentiated; anaplastic; Grade IV	Blank(s)	Left - origin of primary	Blank(s)	Blank(s)	Blank(s)	Blank(s)	Blank(s)	Blank(s)	Blank(s)	Blank(s)	Blank(s)	Blank(s)	Blank(s)	Blank(s)	Blank(s)	Beam radiation	No/Unknown	Blank(s)	Blank(s)	19	Dead
70-74 years	White	Male	Divorced	1989	Unknown	Blank(s)	Right - origin of primary	Blank(s)	Blank(s)	Blank(s)	Blank(s)	Blank(s)	Blank(s)	Blank(s)	Blank(s)	Blank(s)	Blank(s)	Blank(s)	Blank(s)	Blank(s)	None/Unknown	No/Unknown	Blank(s)	Blank(s)	8	Dead
70-74 years	White	Male	Married (including common law)	1977	Unknown	Blank(s)	Right - origin of primary	Blank(s)	Blank(s)	Blank(s)	Blank(s)	Blank(s)	Blank(s)	Blank(s)	Blank(s)	Blank(s)	Blank(s)	Blank(s)	Blank(s)	Blank(s)	Beam radiation	No/Unknown	Blank(s)	Blank(s)	78	Dead
65-69 years	White	Male	Divorced	1979	Poorly differentiated; Grade III	Blank(s)	Right - origin of primary	Blank(s)	Blank(s)	Blank(s)	Blank(s)	Blank(s)	Blank(s)	Blank(s)	Blank(s)	Blank(s)	Blank(s)	Blank(s)	Blank(s)	Blank(s)	Beam radiation	No/Unknown	Blank(s)	Blank(s)	0	Dead
70-74 years	White	Male	Married (including common law)	1979	Poorly differentiated; Grade III	Blank(s)	Left - origin of primary	Blank(s)	Blank(s)	Blank(s)	Blank(s)	Blank(s)	Blank(s)	Blank(s)	Blank(s)	Blank(s)	Blank(s)	Blank(s)	Blank(s)	Blank(s)	None/Unknown	No/Unknown	Blank(s)	Blank(s)	201	Dead
75-79 years	White	Male	Married (including common law)	1979	Undifferentiated; anaplastic; Grade IV	Blank(s)	Right - origin of primary	Blank(s)	Blank(s)	Blank(s)	Blank(s)	Blank(s)	Blank(s)	Blank(s)	Blank(s)	Blank(s)	Blank(s)	Blank(s)	Blank(s)	Blank(s)	None/Unknown	No/Unknown	Blank(s)	Blank(s)	18	Dead
75-79 years	White	Male	Widowed	1975	Undifferentiated; anaplastic; Grade IV	Blank(s)	Left - origin of primary	Blank(s)	Blank(s)	Blank(s)	Blank(s)	Blank(s)	Blank(s)	Blank(s)	Blank(s)	Blank(s)	Blank(s)	Blank(s)	Blank(s)	Blank(s)	None/Unknown	No/Unknown	Blank(s)	Blank(s)	5	Dead
65-69 years	White	Male	Married (including common law)	1975	Undifferentiated; anaplastic; Grade IV	Blank(s)	Left - origin of primary	Blank(s)	Blank(s)	Blank(s)	Blank(s)	Blank(s)	Blank(s)	Blank(s)	Blank(s)	Blank(s)	Blank(s)	Blank(s)	Blank(s)	Blank(s)	None/Unknown	No/Unknown	Blank(s)	Blank(s)	0	Dead
80-84 years	White	Male	Married (including common law)	1981	Poorly differentiated; Grade III	Blank(s)	Right - origin of primary	Blank(s)	Blank(s)	Blank(s)	Blank(s)	Blank(s)	Blank(s)	Blank(s)	Blank(s)	Blank(s)	Blank(s)	Blank(s)	Blank(s)	Blank(s)	None/Unknown	No/Unknown	Blank(s)	Blank(s)	0	Dead
75-79 years	White	Female	Married (including common law)	1981	Moderately differentiated; Grade II	Blank(s)	Left - origin of primary	Blank(s)	Blank(s)	Blank(s)	Blank(s)	Blank(s)	Blank(s)	Blank(s)	Blank(s)	Blank(s)	Blank(s)	Blank(s)	Blank(s)	Blank(s)	None/Unknown	No/Unknown	Blank(s)	Blank(s)	75	Dead
70-74 years	White	Female	Widowed	1977	Undifferentiated; anaplastic; Grade IV	Blank(s)	Right - origin of primary	Blank(s)	Blank(s)	Blank(s)	Blank(s)	Blank(s)	Blank(s)	Blank(s)	Blank(s)	Blank(s)	Blank(s)	Blank(s)	Blank(s)	Blank(s)	Beam radiation	No/Unknown	Blank(s)	Blank(s)	18	Dead
70-74 years	Other (American Indian/AK Native, Asian/Pacific Islander)	Female	Widowed	1978	Unknown	Blank(s)	Left - origin of primary	Blank(s)	Blank(s)	Blank(s)	Blank(s)	Blank(s)	Blank(s)	Blank(s)	Blank(s)	Blank(s)	Blank(s)	Blank(s)	Blank(s)	Blank(s)	None/Unknown	No/Unknown	Blank(s)	Blank(s)	11	Dead
70-74 years	White	Female	Married (including common law)	1991	Poorly differentiated; Grade III	Blank(s)	Right - origin of primary	Blank(s)	Blank(s)	Blank(s)	Blank(s)	Blank(s)	Blank(s)	Blank(s)	Blank(s)	Blank(s)	Blank(s)	Blank(s)	Blank(s)	Blank(s)	None/Unknown	No/Unknown	Blank(s)	Blank(s)	18	Dead
65-69 years	White	Female	Divorced	1978	Undifferentiated; anaplastic; Grade IV	Blank(s)	Left - origin of primary	Blank(s)	Blank(s)	Blank(s)	Blank(s)	Blank(s)	Blank(s)	Blank(s)	Blank(s)	Blank(s)	Blank(s)	Blank(s)	Blank(s)	Blank(s)	Beam radiation	No/Unknown	Blank(s)	Blank(s)	181	Dead
75-79 years	White	Female	Widowed	1999	Well differentiated; Grade I	Blank(s)	Left - origin of primary	Blank(s)	Blank(s)	Blank(s)	Blank(s)	Blank(s)	Blank(s)	Blank(s)	Blank(s)	Blank(s)	Blank(s)	Blank(s)	Blank(s)	30	Beam radiation	Yes	Blank(s)	Blank(s)	15	Dead
75-79 years	Other (American Indian/AK Native, Asian/Pacific Islander)	Male	Widowed	1978	Undifferentiated; anaplastic; Grade IV	Blank(s)	Left - origin of primary	Blank(s)	Blank(s)	Blank(s)	Blank(s)	Blank(s)	Blank(s)	Blank(s)	Blank(s)	Blank(s)	Blank(s)	Blank(s)	Blank(s)	Blank(s)	None/Unknown	Yes	Blank(s)	Blank(s)	0	Dead
85+ years	White	Female	Widowed	1978	Well differentiated; Grade I	Blank(s)	Right - origin of primary	Blank(s)	Blank(s)	Blank(s)	Blank(s)	Blank(s)	Blank(s)	Blank(s)	Blank(s)	Blank(s)	Blank(s)	Blank(s)	Blank(s)	Blank(s)	Beam radiation	No/Unknown	Blank(s)	Blank(s)	3	Dead
70-74 years	White	Male	Widowed	1976	Undifferentiated; anaplastic; Grade IV	Blank(s)	Left - origin of primary	Blank(s)	Blank(s)	Blank(s)	Blank(s)	Blank(s)	Blank(s)	Blank(s)	Blank(s)	Blank(s)	Blank(s)	Blank(s)	Blank(s)	Blank(s)	Beam radiation	No/Unknown	Blank(s)	Blank(s)	1	Dead
80-84 years	White	Female	Widowed	2007	Moderately differentiated; Grade II	Blank(s)	Left - origin of primary	Blank(s)	Blank(s)	Blank(s)	Blank(s)	Blank(s)	Blank(s)	Blank(s)	Blank(s)	IB	T2	N0	M0	0	Radiation, NOS method or source not specified	Yes	Blank(s)	39	23	Dead
70-74 years	White	Male	Married (including common law)	1975	Well differentiated; Grade I	Blank(s)	Left - origin of primary	Blank(s)	Blank(s)	Blank(s)	Blank(s)	Blank(s)	Blank(s)	Blank(s)	Blank(s)	Blank(s)	Blank(s)	Blank(s)	Blank(s)	Blank(s)	None/Unknown	No/Unknown	Blank(s)	Blank(s)	113	Dead
65-69 years	White	Male	Divorced	1978	Poorly differentiated; Grade III	Blank(s)	Right - origin of primary	Blank(s)	Blank(s)	Blank(s)	Blank(s)	Blank(s)	Blank(s)	Blank(s)	Blank(s)	Blank(s)	Blank(s)	Blank(s)	Blank(s)	Blank(s)	None/Unknown	No/Unknown	Blank(s)	Blank(s)	0	Dead
75-79 years	White	Female	Married (including common law)	1979	Undifferentiated; anaplastic; Grade IV	Blank(s)	Left - origin of primary	Blank(s)	Blank(s)	Blank(s)	Blank(s)	Blank(s)	Blank(s)	Blank(s)	Blank(s)	Blank(s)	Blank(s)	Blank(s)	Blank(s)	Blank(s)	None/Unknown	No/Unknown	Blank(s)	Blank(s)	21	Dead
80-84 years	White	Male	Married (including common law)	1976	Unknown	Blank(s)	Right - origin of primary	Blank(s)	Blank(s)	Blank(s)	Blank(s)	Blank(s)	Blank(s)	Blank(s)	Blank(s)	Blank(s)	Blank(s)	Blank(s)	Blank(s)	Blank(s)	Beam radiation	No/Unknown	Blank(s)	Blank(s)	3	Dead
85+ years	White	Male	Widowed	1979	Well differentiated; Grade I	Blank(s)	Right - origin of primary	Blank(s)	Blank(s)	Blank(s)	Blank(s)	Blank(s)	Blank(s)	Blank(s)	Blank(s)	Blank(s)	Blank(s)	Blank(s)	Blank(s)	Blank(s)	None/Unknown	No/Unknown	Blank(s)	Blank(s)	92	Dead
65-69 years	Black	Male	Married (including common law)	1978	Undifferentiated; anaplastic; Grade IV	Blank(s)	Right - origin of primary	Blank(s)	Blank(s)	Blank(s)	Blank(s)	Blank(s)	Blank(s)	Blank(s)	Blank(s)	Blank(s)	Blank(s)	Blank(s)	Blank(s)	Blank(s)	None/Unknown	No/Unknown	Blank(s)	Blank(s)	0	Dead
70-74 years	White	Male	Married (including common law)	1982	Poorly differentiated; Grade III	Blank(s)	Left - origin of primary	Blank(s)	Blank(s)	Blank(s)	Blank(s)	Blank(s)	Blank(s)	Blank(s)	Blank(s)	Blank(s)	Blank(s)	Blank(s)	Blank(s)	Blank(s)	Beam radiation	No/Unknown	Blank(s)	Blank(s)	4	Dead
75-79 years	Other (American Indian/AK Native, Asian/Pacific Islander)	Male	Married (including common law)	1978	Undifferentiated; anaplastic; Grade IV	Blank(s)	Left - origin of primary	Blank(s)	Blank(s)	Blank(s)	Blank(s)	Blank(s)	Blank(s)	Blank(s)	Blank(s)	Blank(s)	Blank(s)	Blank(s)	Blank(s)	Blank(s)	Beam radiation	Yes	Blank(s)	Blank(s)	9	Dead
75-79 years	Other (American Indian/AK Native, Asian/Pacific Islander)	Female	Widowed	1989	Moderately differentiated; Grade II	Blank(s)	Left - origin of primary	Blank(s)	Blank(s)	Blank(s)	Blank(s)	Blank(s)	Blank(s)	Blank(s)	Blank(s)	Blank(s)	Blank(s)	Blank(s)	Blank(s)	Blank(s)	None/Unknown	Yes	Blank(s)	Blank(s)	0	Dead
80-84 years	White	Male	Married (including common law)	1990	Undifferentiated; anaplastic; Grade IV	Blank(s)	Right - origin of primary	Blank(s)	Blank(s)	Blank(s)	Blank(s)	Blank(s)	Blank(s)	Blank(s)	Blank(s)	Blank(s)	Blank(s)	Blank(s)	Blank(s)	Blank(s)	Beam radiation	No/Unknown	Blank(s)	Blank(s)	2	Dead
70-74 years	White	Male	Married (including common law)	1979	Unknown	Blank(s)	Left - origin of primary	Blank(s)	Blank(s)	Blank(s)	Blank(s)	Blank(s)	Blank(s)	Blank(s)	Blank(s)	Blank(s)	Blank(s)	Blank(s)	Blank(s)	Blank(s)	Beam radiation	No/Unknown	Blank(s)	Blank(s)	3	Dead
80-84 years	Black	Male	Divorced	1978	Unknown	Blank(s)	Bilateral, single primary	Blank(s)	Blank(s)	Blank(s)	Blank(s)	Blank(s)	Blank(s)	Blank(s)	Blank(s)	Blank(s)	Blank(s)	Blank(s)	Blank(s)	Blank(s)	None/Unknown	No/Unknown	Blank(s)	Blank(s)	0	Dead
70-74 years	White	Male	Married (including common law)	1980	Poorly differentiated; Grade III	Blank(s)	Left - origin of primary	Blank(s)	Blank(s)	Blank(s)	Blank(s)	Blank(s)	Blank(s)	Blank(s)	Blank(s)	Blank(s)	Blank(s)	Blank(s)	Blank(s)	Blank(s)	None/Unknown	No/Unknown	Blank(s)	Blank(s)	184	Dead
75-79 years	White	Female	Single (never married)	2004	Unknown	Blank(s)	Right - origin of primary	Blank(s)	Blank(s)	Blank(s)	Blank(s)	Blank(s)	Blank(s)	Blank(s)	Blank(s)	IV	T4	N2	M1	0	None/Unknown	No/Unknown	Blank(s)	100	0	Dead
75-79 years	White	Male	Married (including common law)	2004	Unknown	Blank(s)	Right - origin of primary	Blank(s)	Blank(s)	Blank(s)	Blank(s)	Blank(s)	Blank(s)	Blank(s)	Blank(s)	IIIA	T2	N2	M0	0	Beam radiation	No/Unknown	Blank(s)	40	18	Dead
75-79 years	White	Male	Married (including common law)	1976	Undifferentiated; anaplastic; Grade IV	Blank(s)	Right - origin of primary	Blank(s)	Blank(s)	Blank(s)	Blank(s)	Blank(s)	Blank(s)	Blank(s)	Blank(s)	Blank(s)	Blank(s)	Blank(s)	Blank(s)	Blank(s)	Beam radiation	No/Unknown	Blank(s)	Blank(s)	4	Dead
65-69 years	White	Male	Married (including common law)	1979	Poorly differentiated; Grade III	Blank(s)	Right - origin of primary	Blank(s)	Blank(s)	Blank(s)	Blank(s)	Blank(s)	Blank(s)	Blank(s)	Blank(s)	Blank(s)	Blank(s)	Blank(s)	Blank(s)	Blank(s)	Beam radiation	No/Unknown	Blank(s)	Blank(s)	22	Dead
65-69 years	White	Male	Married (including common law)	1975	Undifferentiated; anaplastic; Grade IV	Blank(s)	Right - origin of primary	Blank(s)	Blank(s)	Blank(s)	Blank(s)	Blank(s)	Blank(s)	Blank(s)	Blank(s)	Blank(s)	Blank(s)	Blank(s)	Blank(s)	Blank(s)	Beam radiation	No/Unknown	Blank(s)	Blank(s)	9	Dead
65-69 years	White	Male	Married (including common law)	1976	Undifferentiated; anaplastic; Grade IV	Blank(s)	Left - origin of primary	Blank(s)	Blank(s)	Blank(s)	Blank(s)	Blank(s)	Blank(s)	Blank(s)	Blank(s)	Blank(s)	Blank(s)	Blank(s)	Blank(s)	Blank(s)	None/Unknown	Yes	Blank(s)	Blank(s)	1	Dead
65-69 years	White	Male	Married (including common law)	1987	Unknown	Blank(s)	Left - origin of primary	Blank(s)	Blank(s)	Blank(s)	Blank(s)	Blank(s)	Blank(s)	Blank(s)	Blank(s)	Blank(s)	Blank(s)	Blank(s)	Blank(s)	Blank(s)	None/Unknown	No/Unknown	Blank(s)	Blank(s)	203	Dead
65-69 years	White	Female	Married (including common law)	1980	Unknown	Blank(s)	Left - origin of primary	Blank(s)	Blank(s)	Blank(s)	Blank(s)	Blank(s)	Blank(s)	Blank(s)	Blank(s)	Blank(s)	Blank(s)	Blank(s)	Blank(s)	Blank(s)	Beam radiation	No/Unknown	Blank(s)	Blank(s)	1	Dead
70-74 years	White	Male	Married (including common law)	1980	Unknown	Blank(s)	Left - origin of primary	Blank(s)	Blank(s)	Blank(s)	Blank(s)	Blank(s)	Blank(s)	Blank(s)	Blank(s)	Blank(s)	Blank(s)	Blank(s)	Blank(s)	Blank(s)	Beam radiation	No/Unknown	Blank(s)	Blank(s)	30	Dead
65-69 years	White	Male	Married (including common law)	1979	Poorly differentiated; Grade III	Blank(s)	Right - origin of primary	Blank(s)	Blank(s)	Blank(s)	Blank(s)	Blank(s)	Blank(s)	Blank(s)	Blank(s)	Blank(s)	Blank(s)	Blank(s)	Blank(s)	Blank(s)	Beam radiation	No/Unknown	Blank(s)	Blank(s)	1	Dead
70-74 years	White	Female	Widowed	1998	Well differentiated; Grade I	Blank(s)	Right - origin of primary	Blank(s)	Blank(s)	Blank(s)	Blank(s)	Blank(s)	Blank(s)	Blank(s)	Blank(s)	Blank(s)	Blank(s)	Blank(s)	Blank(s)	0	Beam radiation	Yes	Blank(s)	Blank(s)	51	Dead
70-74 years	White	Female	Widowed	1998	Poorly differentiated; Grade III	Blank(s)	Left - origin of primary	Blank(s)	Blank(s)	Blank(s)	Blank(s)	Blank(s)	Blank(s)	Blank(s)	Blank(s)	Blank(s)	Blank(s)	Blank(s)	Blank(s)	0	None/Unknown	Yes	Blank(s)	Blank(s)	50	Dead
70-74 years	White	Male	Married (including common law)	1979	Unknown	Blank(s)	Right - origin of primary	Blank(s)	Blank(s)	Blank(s)	Blank(s)	Blank(s)	Blank(s)	Blank(s)	Blank(s)	Blank(s)	Blank(s)	Blank(s)	Blank(s)	Blank(s)	None/Unknown	No/Unknown	Blank(s)	Blank(s)	112	Dead
80-84 years	White	Female	Divorced	2004	Unknown	Blank(s)	Right - origin of primary	Blank(s)	Blank(s)	Blank(s)	Blank(s)	Blank(s)	Blank(s)	Blank(s)	Blank(s)	IV	T2	N0	M1	0	Beam radiation	No/Unknown	Blank(s)	67	0	Dead
65-69 years	White	Male	Married (including common law)	1979	Poorly differentiated; Grade III	Blank(s)	Right - origin of primary	Blank(s)	Blank(s)	Blank(s)	Blank(s)	Blank(s)	Blank(s)	Blank(s)	Blank(s)	Blank(s)	Blank(s)	Blank(s)	Blank(s)	Blank(s)	Beam radiation	No/Unknown	Blank(s)	Blank(s)	5	Dead
70-74 years	White	Male	Married (including common law)	1978	Moderately differentiated; Grade II	Blank(s)	Right - origin of primary	Blank(s)	Blank(s)	Blank(s)	Blank(s)	Blank(s)	Blank(s)	Blank(s)	Blank(s)	Blank(s)	Blank(s)	Blank(s)	Blank(s)	Blank(s)	None/Unknown	No/Unknown	Blank(s)	Blank(s)	25	Dead
65-69 years	White	Female	Married (including common law)	1979	Undifferentiated; anaplastic; Grade IV	Blank(s)	Right - origin of primary	Blank(s)	Blank(s)	Blank(s)	Blank(s)	Blank(s)	Blank(s)	Blank(s)	Blank(s)	Blank(s)	Blank(s)	Blank(s)	Blank(s)	Blank(s)	None/Unknown	No/Unknown	Blank(s)	Blank(s)	15	Dead
65-69 years	Other (American Indian/AK Native, Asian/Pacific Islander)	Female	Married (including common law)	1975	Unknown	Blank(s)	Left - origin of primary	Blank(s)	Blank(s)	Blank(s)	Blank(s)	Blank(s)	Blank(s)	Blank(s)	Blank(s)	Blank(s)	Blank(s)	Blank(s)	Blank(s)	Blank(s)	Beam radiation	No/Unknown	Blank(s)	Blank(s)	8	Dead
65-69 years	White	Female	Widowed	1979	Undifferentiated; anaplastic; Grade IV	Blank(s)	Right - origin of primary	Blank(s)	Blank(s)	Blank(s)	Blank(s)	Blank(s)	Blank(s)	Blank(s)	Blank(s)	Blank(s)	Blank(s)	Blank(s)	Blank(s)	Blank(s)	Beam radiation	No/Unknown	Blank(s)	Blank(s)	9	Dead
75-79 years	Black	Male	Married (including common law)	1977	Moderately differentiated; Grade II	Blank(s)	Left - origin of primary	Blank(s)	Blank(s)	Blank(s)	Blank(s)	Blank(s)	Blank(s)	Blank(s)	Blank(s)	Blank(s)	Blank(s)	Blank(s)	Blank(s)	Blank(s)	None/Unknown	No/Unknown	Blank(s)	Blank(s)	83	Dead
65-69 years	White	Female	Widowed	1975	Unknown	Blank(s)	Left - origin of primary	Blank(s)	Blank(s)	Blank(s)	Blank(s)	Blank(s)	Blank(s)	Blank(s)	Blank(s)	Blank(s)	Blank(s)	Blank(s)	Blank(s)	Blank(s)	None/Unknown	No/Unknown	Blank(s)	Blank(s)	222	Dead
70-74 years	White	Male	Married (including common law)	1981	Poorly differentiated; Grade III	Blank(s)	Left - origin of primary	Blank(s)	Blank(s)	Blank(s)	Blank(s)	Blank(s)	Blank(s)	Blank(s)	Blank(s)	Blank(s)	Blank(s)	Blank(s)	Blank(s)	Blank(s)	None/Unknown	No/Unknown	Blank(s)	Blank(s)	8	Dead
85+ years	White	Female	Divorced	1995	Moderately differentiated; Grade II	Blank(s)	Right - origin of primary	Blank(s)	Blank(s)	Blank(s)	Blank(s)	Blank(s)	Blank(s)	Blank(s)	Blank(s)	Blank(s)	Blank(s)	Blank(s)	Blank(s)	Blank(s)	None/Unknown	No/Unknown	Blank(s)	Blank(s)	19	Dead
70-74 years	White	Male	Single (never married)	1978	Unknown	Blank(s)	Right - origin of primary	Blank(s)	Blank(s)	Blank(s)	Blank(s)	Blank(s)	Blank(s)	Blank(s)	Blank(s)	Blank(s)	Blank(s)	Blank(s)	Blank(s)	Blank(s)	None/Unknown	No/Unknown	Blank(s)	Blank(s)	7	Dead
75-79 years	White	Male	Married (including common law)	1976	Undifferentiated; anaplastic; Grade IV	Blank(s)	Paired site, but no information concerning laterality	Blank(s)	Blank(s)	Blank(s)	Blank(s)	Blank(s)	Blank(s)	Blank(s)	Blank(s)	Blank(s)	Blank(s)	Blank(s)	Blank(s)	Blank(s)	Beam radiation	No/Unknown	Blank(s)	Blank(s)	21	Dead
70-74 years	White	Female	Married (including common law)	1977	Undifferentiated; anaplastic; Grade IV	Blank(s)	Right - origin of primary	Blank(s)	Blank(s)	Blank(s)	Blank(s)	Blank(s)	Blank(s)	Blank(s)	Blank(s)	Blank(s)	Blank(s)	Blank(s)	Blank(s)	Blank(s)	None/Unknown	No/Unknown	Blank(s)	Blank(s)	14	Dead
65-69 years	White	Male	Divorced	1998	Unknown	Blank(s)	Bilateral, single primary	Blank(s)	Blank(s)	Blank(s)	Blank(s)	Blank(s)	Blank(s)	Blank(s)	Blank(s)	Blank(s)	Blank(s)	Blank(s)	Blank(s)	0	None/Unknown	No/Unknown	Blank(s)	Blank(s)	0	Dead
65-69 years	Black	Male	Married (including common law)	1975	Unknown	Blank(s)	Right - origin of primary	Blank(s)	Blank(s)	Blank(s)	Blank(s)	Blank(s)	Blank(s)	Blank(s)	Blank(s)	Blank(s)	Blank(s)	Blank(s)	Blank(s)	Blank(s)	Beam radiation	No/Unknown	Blank(s)	Blank(s)	18	Dead
80-84 years	White	Male	Married (including common law)	1986	Poorly differentiated; Grade III	Blank(s)	Left - origin of primary	Blank(s)	Blank(s)	Blank(s)	Blank(s)	Blank(s)	Blank(s)	Blank(s)	Blank(s)	Blank(s)	Blank(s)	Blank(s)	Blank(s)	Blank(s)	Beam radiation	No/Unknown	Blank(s)	Blank(s)	8	Dead
70-74 years	White	Male	Married (including common law)	1978	Undifferentiated; anaplastic; Grade IV	Blank(s)	Left - origin of primary	Blank(s)	Blank(s)	Blank(s)	Blank(s)	Blank(s)	Blank(s)	Blank(s)	Blank(s)	Blank(s)	Blank(s)	Blank(s)	Blank(s)	Blank(s)	None/Unknown	No/Unknown	Blank(s)	Blank(s)	0	Dead
75-79 years	Black	Male	Widowed	1975	Undifferentiated; anaplastic; Grade IV	Blank(s)	Right - origin of primary	Blank(s)	Blank(s)	Blank(s)	Blank(s)	Blank(s)	Blank(s)	Blank(s)	Blank(s)	Blank(s)	Blank(s)	Blank(s)	Blank(s)	Blank(s)	Beam radiation	No/Unknown	Blank(s)	Blank(s)	0	Dead
75-79 years	White	Male	Single (never married)	1978	Poorly differentiated; Grade III	Blank(s)	Left - origin of primary	Blank(s)	Blank(s)	Blank(s)	Blank(s)	Blank(s)	Blank(s)	Blank(s)	Blank(s)	Blank(s)	Blank(s)	Blank(s)	Blank(s)	Blank(s)	None/Unknown	No/Unknown	Blank(s)	Blank(s)	29	Dead
65-69 years	White	Female	Widowed	1978	Poorly differentiated; Grade III	Blank(s)	Right - origin of primary	Blank(s)	Blank(s)	Blank(s)	Blank(s)	Blank(s)	Blank(s)	Blank(s)	Blank(s)	Blank(s)	Blank(s)	Blank(s)	Blank(s)	Blank(s)	None/Unknown	No/Unknown	Blank(s)	Blank(s)	221	Dead
70-74 years	White	Male	Married (including common law)	1976	Undifferentiated; anaplastic; Grade IV	Blank(s)	Right - origin of primary	Blank(s)	Blank(s)	Blank(s)	Blank(s)	Blank(s)	Blank(s)	Blank(s)	Blank(s)	Blank(s)	Blank(s)	Blank(s)	Blank(s)	Blank(s)	Beam radiation	No/Unknown	Blank(s)	Blank(s)	7	Dead
75-79 years	White	Male	Married (including common law)	1978	Poorly differentiated; Grade III	Blank(s)	Right - origin of primary	Blank(s)	Blank(s)	Blank(s)	Blank(s)	Blank(s)	Blank(s)	Blank(s)	Blank(s)	Blank(s)	Blank(s)	Blank(s)	Blank(s)	Blank(s)	None/Unknown	No/Unknown	Blank(s)	Blank(s)	6	Dead
65-69 years	White	Female	Widowed	1978	Undifferentiated; anaplastic; Grade IV	Blank(s)	Right - origin of primary	Blank(s)	Blank(s)	Blank(s)	Blank(s)	Blank(s)	Blank(s)	Blank(s)	Blank(s)	Blank(s)	Blank(s)	Blank(s)	Blank(s)	Blank(s)	None/Unknown	Yes	Blank(s)	Blank(s)	7	Dead
70-74 years	White	Male	Widowed	1979	Poorly differentiated; Grade III	Blank(s)	Right - origin of primary	Blank(s)	Blank(s)	Blank(s)	Blank(s)	Blank(s)	Blank(s)	Blank(s)	Blank(s)	Blank(s)	Blank(s)	Blank(s)	Blank(s)	Blank(s)	Beam radiation	No/Unknown	Blank(s)	Blank(s)	3	Dead
65-69 years	White	Male	Divorced	1978	Poorly differentiated; Grade III	Blank(s)	Bilateral, single primary	Blank(s)	Blank(s)	Blank(s)	Blank(s)	Blank(s)	Blank(s)	Blank(s)	Blank(s)	Blank(s)	Blank(s)	Blank(s)	Blank(s)	Blank(s)	Beam radiation	No/Unknown	Blank(s)	Blank(s)	0	Dead
65-69 years	White	Male	Widowed	1980	Unknown	Blank(s)	Right - origin of primary	Blank(s)	Blank(s)	Blank(s)	Blank(s)	Blank(s)	Blank(s)	Blank(s)	Blank(s)	Blank(s)	Blank(s)	Blank(s)	Blank(s)	Blank(s)	Beam radiation	No/Unknown	Blank(s)	Blank(s)	3	Dead
80-84 years	White	Male	Widowed	1989	Undifferentiated; anaplastic; Grade IV	Blank(s)	Left - origin of primary	Blank(s)	Blank(s)	Blank(s)	Blank(s)	Blank(s)	Blank(s)	Blank(s)	Blank(s)	Blank(s)	Blank(s)	Blank(s)	Blank(s)	Blank(s)	Beam radiation	No/Unknown	Blank(s)	Blank(s)	14	Dead
70-74 years	White	Male	Married (including common law)	2004	Poorly differentiated; Grade III	Blank(s)	Right - origin of primary	Blank(s)	Blank(s)	Blank(s)	Blank(s)	Blank(s)	Blank(s)	Blank(s)	Blank(s)	IV	T3	N0	M1	0	None/Unknown	No/Unknown	Blank(s)	80	3	Dead
65-69 years	White	Male	Widowed	1978	Unknown	Blank(s)	Right - origin of primary	Blank(s)	Blank(s)	Blank(s)	Blank(s)	Blank(s)	Blank(s)	Blank(s)	Blank(s)	Blank(s)	Blank(s)	Blank(s)	Blank(s)	Blank(s)	None/Unknown	No/Unknown	Blank(s)	Blank(s)	0	Dead
70-74 years	White	Male	Married (including common law)	1982	Undifferentiated; anaplastic; Grade IV	Blank(s)	Paired site, but no information concerning laterality	Blank(s)	Blank(s)	Blank(s)	Blank(s)	Blank(s)	Blank(s)	Blank(s)	Blank(s)	Blank(s)	Blank(s)	Blank(s)	Blank(s)	Blank(s)	Beam radiation	No/Unknown	Blank(s)	Blank(s)	1	Dead
65-69 years	Other (American Indian/AK Native, Asian/Pacific Islander)	Male	Married (including common law)	1978	Unknown	Blank(s)	Left - origin of primary	Blank(s)	Blank(s)	Blank(s)	Blank(s)	Blank(s)	Blank(s)	Blank(s)	Blank(s)	Blank(s)	Blank(s)	Blank(s)	Blank(s)	Blank(s)	Beam radiation	No/Unknown	Blank(s)	Blank(s)	16	Dead
80-84 years	White	Female	Separated	1993	Moderately differentiated; Grade II	Blank(s)	Right - origin of primary	Blank(s)	Blank(s)	Blank(s)	Blank(s)	Blank(s)	Blank(s)	Blank(s)	Blank(s)	Blank(s)	Blank(s)	Blank(s)	Blank(s)	Blank(s)	None/Unknown	No/Unknown	Blank(s)	Blank(s)	60	Dead
65-69 years	Black	Male	Married (including common law)	1979	Poorly differentiated; Grade III	Blank(s)	Left - origin of primary	Blank(s)	Blank(s)	Blank(s)	Blank(s)	Blank(s)	Blank(s)	Blank(s)	Blank(s)	Blank(s)	Blank(s)	Blank(s)	Blank(s)	Blank(s)	Beam radiation	No/Unknown	Blank(s)	Blank(s)	1	Dead
65-69 years	White	Male	Married (including common law)	1979	Undifferentiated; anaplastic; Grade IV	Blank(s)	Left - origin of primary	Blank(s)	Blank(s)	Blank(s)	Blank(s)	Blank(s)	Blank(s)	Blank(s)	Blank(s)	Blank(s)	Blank(s)	Blank(s)	Blank(s)	Blank(s)	Beam radiation	No/Unknown	Blank(s)	Blank(s)	5	Dead
70-74 years	White	Male	Married (including common law)	1975	Unknown	Blank(s)	Right - origin of primary	Blank(s)	Blank(s)	Blank(s)	Blank(s)	Blank(s)	Blank(s)	Blank(s)	Blank(s)	Blank(s)	Blank(s)	Blank(s)	Blank(s)	Blank(s)	Beam radiation	No/Unknown	Blank(s)	Blank(s)	13	Dead
70-74 years	White	Male	Married (including common law)	1975	Moderately differentiated; Grade II	Blank(s)	Right - origin of primary	Blank(s)	Blank(s)	Blank(s)	Blank(s)	Blank(s)	Blank(s)	Blank(s)	Blank(s)	Blank(s)	Blank(s)	Blank(s)	Blank(s)	Blank(s)	None/Unknown	No/Unknown	Blank(s)	Blank(s)	14	Dead
80-84 years	Other (American Indian/AK Native, Asian/Pacific Islander)	Male	Widowed	1978	Unknown	Blank(s)	Paired site, but no information concerning laterality	Blank(s)	Blank(s)	Blank(s)	Blank(s)	Blank(s)	Blank(s)	Blank(s)	Blank(s)	Blank(s)	Blank(s)	Blank(s)	Blank(s)	Blank(s)	None/Unknown	No/Unknown	Blank(s)	Blank(s)	1	Dead
75-79 years	White	Male	Married (including common law)	1979	Undifferentiated; anaplastic; Grade IV	Blank(s)	Left - origin of primary	Blank(s)	Blank(s)	Blank(s)	Blank(s)	Blank(s)	Blank(s)	Blank(s)	Blank(s)	Blank(s)	Blank(s)	Blank(s)	Blank(s)	Blank(s)	Beam radiation	No/Unknown	Blank(s)	Blank(s)	10	Dead
80-84 years	White	Female	Widowed	1980	Poorly differentiated; Grade III	Blank(s)	Left - origin of primary	Blank(s)	Blank(s)	Blank(s)	Blank(s)	Blank(s)	Blank(s)	Blank(s)	Blank(s)	Blank(s)	Blank(s)	Blank(s)	Blank(s)	Blank(s)	None/Unknown	No/Unknown	Blank(s)	Blank(s)	8	Dead
80-84 years	White	Male	Widowed	1979	Unknown	Blank(s)	Right - origin of primary	Blank(s)	Blank(s)	Blank(s)	Blank(s)	Blank(s)	Blank(s)	Blank(s)	Blank(s)	Blank(s)	Blank(s)	Blank(s)	Blank(s)	Blank(s)	None/Unknown	No/Unknown	Blank(s)	Blank(s)	99	Dead
70-74 years	White	Female	Widowed	1985	Moderately differentiated; Grade II	Blank(s)	Left - origin of primary	Blank(s)	Blank(s)	Blank(s)	Blank(s)	Blank(s)	Blank(s)	Blank(s)	Blank(s)	Blank(s)	Blank(s)	Blank(s)	Blank(s)	Blank(s)	None/Unknown	Yes	Blank(s)	Blank(s)	12	Dead
75-79 years	White	Female	Single (never married)	1978	Undifferentiated; anaplastic; Grade IV	Blank(s)	Right - origin of primary	Blank(s)	Blank(s)	Blank(s)	Blank(s)	Blank(s)	Blank(s)	Blank(s)	Blank(s)	Blank(s)	Blank(s)	Blank(s)	Blank(s)	Blank(s)	None/Unknown	No/Unknown	Blank(s)	Blank(s)	3	Dead
65-69 years	White	Female	Divorced	1997	Unknown	Blank(s)	Right - origin of primary	Blank(s)	Blank(s)	Blank(s)	Blank(s)	Blank(s)	Blank(s)	Blank(s)	Blank(s)	Blank(s)	Blank(s)	Blank(s)	Blank(s)	Blank(s)	Beam radiation	No/Unknown	Blank(s)	Blank(s)	22	Dead
80-84 years	White	Male	Widowed	1978	Poorly differentiated; Grade III	Blank(s)	Left - origin of primary	Blank(s)	Blank(s)	Blank(s)	Blank(s)	Blank(s)	Blank(s)	Blank(s)	Blank(s)	Blank(s)	Blank(s)	Blank(s)	Blank(s)	Blank(s)	Beam radiation	No/Unknown	Blank(s)	Blank(s)	37	Dead
80-84 years	White	Male	Single (never married)	1984	Poorly differentiated; Grade III	Blank(s)	Left - origin of primary	Blank(s)	Blank(s)	Blank(s)	Blank(s)	Blank(s)	Blank(s)	Blank(s)	Blank(s)	Blank(s)	Blank(s)	Blank(s)	Blank(s)	Blank(s)	Beam radiation	No/Unknown	Blank(s)	Blank(s)	5	Dead
75-79 years	White	Male	Married (including common law)	1987	Poorly differentiated; Grade III	Blank(s)	Right - origin of primary	Blank(s)	Blank(s)	Blank(s)	Blank(s)	Blank(s)	Blank(s)	Blank(s)	Blank(s)	Blank(s)	Blank(s)	Blank(s)	Blank(s)	Blank(s)	None/Unknown	Yes	Blank(s)	Blank(s)	1	Dead
65-69 years	White	Male	Single (never married)	1978	Unknown	Blank(s)	Left - origin of primary	Blank(s)	Blank(s)	Blank(s)	Blank(s)	Blank(s)	Blank(s)	Blank(s)	Blank(s)	Blank(s)	Blank(s)	Blank(s)	Blank(s)	Blank(s)	Beam radiation	Yes	Blank(s)	Blank(s)	7	Dead
70-74 years	Black	Male	Single (never married)	1980	Unknown	Blank(s)	Right - origin of primary	Blank(s)	Blank(s)	Blank(s)	Blank(s)	Blank(s)	Blank(s)	Blank(s)	Blank(s)	Blank(s)	Blank(s)	Blank(s)	Blank(s)	Blank(s)	Beam radiation	Yes	Blank(s)	Blank(s)	113	Dead
85+ years	Other (American Indian/AK Native, Asian/Pacific Islander)	Male	Single (never married)	1977	Unknown	Blank(s)	Left - origin of primary	Blank(s)	Blank(s)	Blank(s)	Blank(s)	Blank(s)	Blank(s)	Blank(s)	Blank(s)	Blank(s)	Blank(s)	Blank(s)	Blank(s)	Blank(s)	None/Unknown	No/Unknown	Blank(s)	Blank(s)	0	Dead
70-74 years	White	Male	Married (including common law)	1987	Unknown	Blank(s)	Left - origin of primary	Blank(s)	Blank(s)	Blank(s)	Blank(s)	Blank(s)	Blank(s)	Blank(s)	Blank(s)	Blank(s)	Blank(s)	Blank(s)	Blank(s)	Blank(s)	None/Unknown	Yes	Blank(s)	Blank(s)	12	Dead
70-74 years	White	Male	Married (including common law)	1975	Unknown	Blank(s)	Right - origin of primary	Blank(s)	Blank(s)	Blank(s)	Blank(s)	Blank(s)	Blank(s)	Blank(s)	Blank(s)	Blank(s)	Blank(s)	Blank(s)	Blank(s)	Blank(s)	Beam radiation	Yes	Blank(s)	Blank(s)	4	Dead
75-79 years	Other (American Indian/AK Native, Asian/Pacific Islander)	Female	Widowed	2012	Poorly differentiated; Grade III	Blank(s)	Left - origin of primary	Blank(s)	Blank(s)	Blank(s)	Blank(s)	Blank(s)	Blank(s)	Blank(s)	Blank(s)	IIIB	T4	N2	M0	0	None/Unknown	Yes	Blank(s)	30	36	Dead
65-69 years	Black	Female	Widowed	1975	Unknown	Blank(s)	Right - origin of primary	Blank(s)	Blank(s)	Blank(s)	Blank(s)	Blank(s)	Blank(s)	Blank(s)	Blank(s)	Blank(s)	Blank(s)	Blank(s)	Blank(s)	Blank(s)	Beam radiation	No/Unknown	Blank(s)	Blank(s)	18	Dead
65-69 years	White	Male	Widowed	1977	Poorly differentiated; Grade III	Blank(s)	Right - origin of primary	Blank(s)	Blank(s)	Blank(s)	Blank(s)	Blank(s)	Blank(s)	Blank(s)	Blank(s)	Blank(s)	Blank(s)	Blank(s)	Blank(s)	Blank(s)	None/Unknown	No/Unknown	Blank(s)	Blank(s)	0	Dead
70-74 years	White	Male	Married (including common law)	1987	Unknown	Blank(s)	Right - origin of primary	Blank(s)	Blank(s)	Blank(s)	Blank(s)	Blank(s)	Blank(s)	Blank(s)	Blank(s)	Blank(s)	Blank(s)	Blank(s)	Blank(s)	Blank(s)	None/Unknown	No/Unknown	Blank(s)	Blank(s)	18	Dead
65-69 years	White	Male	Married (including common law)	1980	Poorly differentiated; Grade III	Blank(s)	Right - origin of primary	Blank(s)	Blank(s)	Blank(s)	Blank(s)	Blank(s)	Blank(s)	Blank(s)	Blank(s)	Blank(s)	Blank(s)	Blank(s)	Blank(s)	Blank(s)	None/Unknown	No/Unknown	Blank(s)	Blank(s)	22	Dead
80-84 years	White	Male	Married (including common law)	1980	Moderately differentiated; Grade II	Blank(s)	Right - origin of primary	Blank(s)	Blank(s)	Blank(s)	Blank(s)	Blank(s)	Blank(s)	Blank(s)	Blank(s)	Blank(s)	Blank(s)	Blank(s)	Blank(s)	Blank(s)	None/Unknown	No/Unknown	Blank(s)	Blank(s)	0	Dead
65-69 years	White	Female	Married (including common law)	1991	Undifferentiated; anaplastic; Grade IV	Blank(s)	Right - origin of primary	Blank(s)	Blank(s)	Blank(s)	Blank(s)	Blank(s)	Blank(s)	Blank(s)	Blank(s)	Blank(s)	Blank(s)	Blank(s)	Blank(s)	Blank(s)	None/Unknown	No/Unknown	Blank(s)	Blank(s)	166	Dead
70-74 years	White	Female	Married (including common law)	1977	Unknown	Blank(s)	Left - origin of primary	Blank(s)	Blank(s)	Blank(s)	Blank(s)	Blank(s)	Blank(s)	Blank(s)	Blank(s)	Blank(s)	Blank(s)	Blank(s)	Blank(s)	Blank(s)	None/Unknown	No/Unknown	Blank(s)	Blank(s)	13	Dead
65-69 years	White	Female	Widowed	1975	Unknown	Blank(s)	Left - origin of primary	Blank(s)	Blank(s)	Blank(s)	Blank(s)	Blank(s)	Blank(s)	Blank(s)	Blank(s)	Blank(s)	Blank(s)	Blank(s)	Blank(s)	Blank(s)	Beam radiation	No/Unknown	Blank(s)	Blank(s)	4	Dead
75-79 years	White	Male	Married (including common law)	1978	Undifferentiated; anaplastic; Grade IV	Blank(s)	Right - origin of primary	Blank(s)	Blank(s)	Blank(s)	Blank(s)	Blank(s)	Blank(s)	Blank(s)	Blank(s)	Blank(s)	Blank(s)	Blank(s)	Blank(s)	Blank(s)	Beam radiation	No/Unknown	Blank(s)	Blank(s)	0	Dead
75-79 years	White	Male	Married (including common law)	1977	Unknown	Blank(s)	Right - origin of primary	Blank(s)	Blank(s)	Blank(s)	Blank(s)	Blank(s)	Blank(s)	Blank(s)	Blank(s)	Blank(s)	Blank(s)	Blank(s)	Blank(s)	Blank(s)	Beam radiation	No/Unknown	Blank(s)	Blank(s)	45	Dead
75-79 years	Other (American Indian/AK Native, Asian/Pacific Islander)	Female	Widowed	1975	Unknown	Blank(s)	Left - origin of primary	Blank(s)	Blank(s)	Blank(s)	Blank(s)	Blank(s)	Blank(s)	Blank(s)	Blank(s)	Blank(s)	Blank(s)	Blank(s)	Blank(s)	Blank(s)	None/Unknown	Yes	Blank(s)	Blank(s)	14	Dead
75-79 years	Other (American Indian/AK Native, Asian/Pacific Islander)	Male	Married (including common law)	1975	Undifferentiated; anaplastic; Grade IV	Blank(s)	Right - origin of primary	Blank(s)	Blank(s)	Blank(s)	Blank(s)	Blank(s)	Blank(s)	Blank(s)	Blank(s)	Blank(s)	Blank(s)	Blank(s)	Blank(s)	Blank(s)	None/Unknown	No/Unknown	Blank(s)	Blank(s)	1	Dead
70-74 years	White	Female	Divorced	2001	Unknown	Blank(s)	Left - origin of primary	Blank(s)	Blank(s)	Blank(s)	Blank(s)	Blank(s)	Blank(s)	Blank(s)	Blank(s)	Blank(s)	Blank(s)	Blank(s)	Blank(s)	0	None/Unknown	No/Unknown	Blank(s)	Blank(s)	3	Dead
75-79 years	White	Female	Widowed	2006	Unknown	Blank(s)	Right - origin of primary	Blank(s)	Blank(s)	Blank(s)	Blank(s)	Blank(s)	Blank(s)	Blank(s)	Blank(s)	IIIB	T4	N0	M0	0	None/Unknown	No/Unknown	Blank(s)	100	2	Dead
85+ years	Other (American Indian/AK Native, Asian/Pacific Islander)	Female	Widowed	1980	Unknown	Blank(s)	Left - origin of primary	Blank(s)	Blank(s)	Blank(s)	Blank(s)	Blank(s)	Blank(s)	Blank(s)	Blank(s)	Blank(s)	Blank(s)	Blank(s)	Blank(s)	Blank(s)	None/Unknown	No/Unknown	Blank(s)	Blank(s)	31	Dead
75-79 years	Other (American Indian/AK Native, Asian/Pacific Islander)	Male	Married (including common law)	1975	Unknown	Blank(s)	Left - origin of primary	Blank(s)	Blank(s)	Blank(s)	Blank(s)	Blank(s)	Blank(s)	Blank(s)	Blank(s)	Blank(s)	Blank(s)	Blank(s)	Blank(s)	Blank(s)	None/Unknown	Yes	Blank(s)	Blank(s)	12	Dead
70-74 years	Black	Male	Single (never married)	1978	Poorly differentiated; Grade III	Blank(s)	Right - origin of primary	Blank(s)	Blank(s)	Blank(s)	Blank(s)	Blank(s)	Blank(s)	Blank(s)	Blank(s)	Blank(s)	Blank(s)	Blank(s)	Blank(s)	Blank(s)	Beam radiation	No/Unknown	Blank(s)	Blank(s)	22	Dead
75-79 years	White	Female	Widowed	1983	Poorly differentiated; Grade III	Blank(s)	Left - origin of primary	Blank(s)	Blank(s)	Blank(s)	Blank(s)	Blank(s)	Blank(s)	Blank(s)	Blank(s)	Blank(s)	Blank(s)	Blank(s)	Blank(s)	Blank(s)	None/Unknown	No/Unknown	Blank(s)	Blank(s)	58	Dead
75-79 years	White	Male	Married (including common law)	1979	Unknown	Blank(s)	Right - origin of primary	Blank(s)	Blank(s)	Blank(s)	Blank(s)	Blank(s)	Blank(s)	Blank(s)	Blank(s)	Blank(s)	Blank(s)	Blank(s)	Blank(s)	Blank(s)	None/Unknown	No/Unknown	Blank(s)	Blank(s)	12	Dead
75-79 years	White	Female	Widowed	1984	Poorly differentiated; Grade III	Blank(s)	Left - origin of primary	Blank(s)	Blank(s)	Blank(s)	Blank(s)	Blank(s)	Blank(s)	Blank(s)	Blank(s)	Blank(s)	Blank(s)	Blank(s)	Blank(s)	Blank(s)	None/Unknown	No/Unknown	Blank(s)	Blank(s)	22	Dead
70-74 years	Unknown	Female	Married (including common law)	1975	Unknown	Blank(s)	Left - origin of primary	Blank(s)	Blank(s)	Blank(s)	Blank(s)	Blank(s)	Blank(s)	Blank(s)	Blank(s)	Blank(s)	Blank(s)	Blank(s)	Blank(s)	Blank(s)	None/Unknown	No/Unknown	Blank(s)	Blank(s)	3	Dead
65-69 years	White	Male	Married (including common law)	1976	Undifferentiated; anaplastic; Grade IV	Blank(s)	Paired site, but no information concerning laterality	Blank(s)	Blank(s)	Blank(s)	Blank(s)	Blank(s)	Blank(s)	Blank(s)	Blank(s)	Blank(s)	Blank(s)	Blank(s)	Blank(s)	Blank(s)	None/Unknown	No/Unknown	Blank(s)	Blank(s)	0	Dead
65-69 years	White	Male	Married (including common law)	1975	Undifferentiated; anaplastic; Grade IV	Blank(s)	Left - origin of primary	Blank(s)	Blank(s)	Blank(s)	Blank(s)	Blank(s)	Blank(s)	Blank(s)	Blank(s)	Blank(s)	Blank(s)	Blank(s)	Blank(s)	Blank(s)	Beam radiation	Yes	Blank(s)	Blank(s)	9	Dead
65-69 years	White	Female	Divorced	1991	Unknown	Blank(s)	Left - origin of primary	Blank(s)	Blank(s)	Blank(s)	Blank(s)	Blank(s)	Blank(s)	Blank(s)	Blank(s)	Blank(s)	Blank(s)	Blank(s)	Blank(s)	Blank(s)	Beam radiation	No/Unknown	Blank(s)	Blank(s)	1	Dead
80-84 years	White	Male	Married (including common law)	1995	Moderately differentiated; Grade II	Blank(s)	Right - origin of primary	Blank(s)	Blank(s)	Blank(s)	Blank(s)	Blank(s)	Blank(s)	Blank(s)	Blank(s)	Blank(s)	Blank(s)	Blank(s)	Blank(s)	Blank(s)	None/Unknown	Yes	Blank(s)	Blank(s)	6	Dead
65-69 years	White	Male	Married (including common law)	1980	Poorly differentiated; Grade III	Blank(s)	Right - origin of primary	Blank(s)	Blank(s)	Blank(s)	Blank(s)	Blank(s)	Blank(s)	Blank(s)	Blank(s)	Blank(s)	Blank(s)	Blank(s)	Blank(s)	Blank(s)	None/Unknown	No/Unknown	Blank(s)	Blank(s)	8	Dead
85+ years	White	Female	Widowed	1979	Unknown	Blank(s)	Right - origin of primary	Blank(s)	Blank(s)	Blank(s)	Blank(s)	Blank(s)	Blank(s)	Blank(s)	Blank(s)	Blank(s)	Blank(s)	Blank(s)	Blank(s)	Blank(s)	Beam radiation	No/Unknown	Blank(s)	Blank(s)	2	Dead
65-69 years	White	Male	Married (including common law)	1976	Poorly differentiated; Grade III	Blank(s)	Left - origin of primary	Blank(s)	Blank(s)	Blank(s)	Blank(s)	Blank(s)	Blank(s)	Blank(s)	Blank(s)	Blank(s)	Blank(s)	Blank(s)	Blank(s)	Blank(s)	Beam radiation	Yes	Blank(s)	Blank(s)	4	Dead
70-74 years	White	Female	Widowed	1975	Undifferentiated; anaplastic; Grade IV	Blank(s)	Right - origin of primary	Blank(s)	Blank(s)	Blank(s)	Blank(s)	Blank(s)	Blank(s)	Blank(s)	Blank(s)	Blank(s)	Blank(s)	Blank(s)	Blank(s)	Blank(s)	None/Unknown	No/Unknown	Blank(s)	Blank(s)	0	Dead
75-79 years	White	Female	Divorced	1976	Poorly differentiated; Grade III	Blank(s)	Right - origin of primary	Blank(s)	Blank(s)	Blank(s)	Blank(s)	Blank(s)	Blank(s)	Blank(s)	Blank(s)	Blank(s)	Blank(s)	Blank(s)	Blank(s)	Blank(s)	None/Unknown	No/Unknown	Blank(s)	Blank(s)	1	Dead
80-84 years	White	Male	Widowed	1985	Unknown	Blank(s)	Right - origin of primary	Blank(s)	Blank(s)	Blank(s)	Blank(s)	Blank(s)	Blank(s)	Blank(s)	Blank(s)	Blank(s)	Blank(s)	Blank(s)	Blank(s)	Blank(s)	None/Unknown	No/Unknown	Blank(s)	Blank(s)	87	Dead
70-74 years	White	Female	Married (including common law)	1980	Moderately differentiated; Grade II	Blank(s)	Right - origin of primary	Blank(s)	Blank(s)	Blank(s)	Blank(s)	Blank(s)	Blank(s)	Blank(s)	Blank(s)	Blank(s)	Blank(s)	Blank(s)	Blank(s)	Blank(s)	None/Unknown	No/Unknown	Blank(s)	Blank(s)	165	Dead
75-79 years	White	Female	Widowed	1980	Undifferentiated; anaplastic; Grade IV	Blank(s)	Left - origin of primary	Blank(s)	Blank(s)	Blank(s)	Blank(s)	Blank(s)	Blank(s)	Blank(s)	Blank(s)	Blank(s)	Blank(s)	Blank(s)	Blank(s)	Blank(s)	None/Unknown	No/Unknown	Blank(s)	Blank(s)	0	Dead
70-74 years	White	Male	Married (including common law)	1978	Undifferentiated; anaplastic; Grade IV	Blank(s)	Right - origin of primary	Blank(s)	Blank(s)	Blank(s)	Blank(s)	Blank(s)	Blank(s)	Blank(s)	Blank(s)	Blank(s)	Blank(s)	Blank(s)	Blank(s)	Blank(s)	Beam radiation	Yes	Blank(s)	Blank(s)	3	Dead
70-74 years	White	Male	Married (including common law)	1980	Undifferentiated; anaplastic; Grade IV	Blank(s)	Right - origin of primary	Blank(s)	Blank(s)	Blank(s)	Blank(s)	Blank(s)	Blank(s)	Blank(s)	Blank(s)	Blank(s)	Blank(s)	Blank(s)	Blank(s)	Blank(s)	Beam radiation	No/Unknown	Blank(s)	Blank(s)	10	Dead
80-84 years	White	Male	Divorced	1975	Unknown	Blank(s)	Right - origin of primary	Blank(s)	Blank(s)	Blank(s)	Blank(s)	Blank(s)	Blank(s)	Blank(s)	Blank(s)	Blank(s)	Blank(s)	Blank(s)	Blank(s)	Blank(s)	Beam radiation	No/Unknown	Blank(s)	Blank(s)	2	Dead
65-69 years	White	Female	Widowed	1990	Poorly differentiated; Grade III	Blank(s)	Right - origin of primary	Blank(s)	Blank(s)	Blank(s)	Blank(s)	Blank(s)	Blank(s)	Blank(s)	Blank(s)	Blank(s)	Blank(s)	Blank(s)	Blank(s)	Blank(s)	None/Unknown	No/Unknown	Blank(s)	Blank(s)	335	Dead
80-84 years	White	Female	Married (including common law)	2008	Unknown	Blank(s)	Left - origin of primary	Blank(s)	Blank(s)	Blank(s)	Blank(s)	Blank(s)	Blank(s)	Blank(s)	Blank(s)	OCCULT	TX	N0	M0	0	None/Unknown	No/Unknown	Blank(s)	999	126	Dead
85+ years	Other (American Indian/AK Native, Asian/Pacific Islander)	Male	Divorced	1980	Poorly differentiated; Grade III	Blank(s)	Right - origin of primary	Blank(s)	Blank(s)	Blank(s)	Blank(s)	Blank(s)	Blank(s)	Blank(s)	Blank(s)	Blank(s)	Blank(s)	Blank(s)	Blank(s)	Blank(s)	Beam radiation	No/Unknown	Blank(s)	Blank(s)	12	Dead
75-79 years	White	Male	Married (including common law)	1980	Moderately differentiated; Grade II	Blank(s)	Left - origin of primary	Blank(s)	Blank(s)	Blank(s)	Blank(s)	Blank(s)	Blank(s)	Blank(s)	Blank(s)	Blank(s)	Blank(s)	Blank(s)	Blank(s)	Blank(s)	None/Unknown	No/Unknown	Blank(s)	Blank(s)	8	Dead
70-74 years	White	Female	Married (including common law)	1978	Undifferentiated; anaplastic; Grade IV	Blank(s)	Left - origin of primary	Blank(s)	Blank(s)	Blank(s)	Blank(s)	Blank(s)	Blank(s)	Blank(s)	Blank(s)	Blank(s)	Blank(s)	Blank(s)	Blank(s)	Blank(s)	Beam radiation	No/Unknown	Blank(s)	Blank(s)	2	Dead
75-79 years	White	Female	Married (including common law)	1988	Unknown	Blank(s)	Right - origin of primary	Blank(s)	Blank(s)	Blank(s)	Blank(s)	Blank(s)	Blank(s)	Blank(s)	Blank(s)	Blank(s)	Blank(s)	Blank(s)	Blank(s)	Blank(s)	None/Unknown	No/Unknown	Blank(s)	Blank(s)	58	Dead
75-79 years	White	Female	Single (never married)	1980	Poorly differentiated; Grade III	Blank(s)	Right - origin of primary	Blank(s)	Blank(s)	Blank(s)	Blank(s)	Blank(s)	Blank(s)	Blank(s)	Blank(s)	Blank(s)	Blank(s)	Blank(s)	Blank(s)	Blank(s)	None/Unknown	No/Unknown	Blank(s)	Blank(s)	7	Dead
75-79 years	White	Female	Widowed	1983	Poorly differentiated; Grade III	Blank(s)	Left - origin of primary	Blank(s)	Blank(s)	Blank(s)	Blank(s)	Blank(s)	Blank(s)	Blank(s)	Blank(s)	Blank(s)	Blank(s)	Blank(s)	Blank(s)	Blank(s)	None/Unknown	No/Unknown	Blank(s)	Blank(s)	19	Dead
65-69 years	White	Male	Widowed	1980	Poorly differentiated; Grade III	Blank(s)	Left - origin of primary	Blank(s)	Blank(s)	Blank(s)	Blank(s)	Blank(s)	Blank(s)	Blank(s)	Blank(s)	Blank(s)	Blank(s)	Blank(s)	Blank(s)	Blank(s)	Beam radiation	No/Unknown	Blank(s)	Blank(s)	16	Dead
65-69 years	White	Male	Married (including common law)	1975	Unknown	Blank(s)	Left - origin of primary	Blank(s)	Blank(s)	Blank(s)	Blank(s)	Blank(s)	Blank(s)	Blank(s)	Blank(s)	Blank(s)	Blank(s)	Blank(s)	Blank(s)	Blank(s)	None/Unknown	No/Unknown	Blank(s)	Blank(s)	18	Dead
70-74 years	White	Male	Married (including common law)	1980	Unknown	Blank(s)	Left - origin of primary	Blank(s)	Blank(s)	Blank(s)	Blank(s)	Blank(s)	Blank(s)	Blank(s)	Blank(s)	Blank(s)	Blank(s)	Blank(s)	Blank(s)	Blank(s)	None/Unknown	No/Unknown	Blank(s)	Blank(s)	4	Dead
85+ years	White	Male	Widowed	1994	Undifferentiated; anaplastic; Grade IV	Blank(s)	Right - origin of primary	Blank(s)	Blank(s)	Blank(s)	Blank(s)	Blank(s)	Blank(s)	Blank(s)	Blank(s)	Blank(s)	Blank(s)	Blank(s)	Blank(s)	Blank(s)	None/Unknown	No/Unknown	Blank(s)	Blank(s)	5	Dead
70-74 years	White	Male	Married (including common law)	1980	Undifferentiated; anaplastic; Grade IV	Blank(s)	Left - origin of primary	Blank(s)	Blank(s)	Blank(s)	Blank(s)	Blank(s)	Blank(s)	Blank(s)	Blank(s)	Blank(s)	Blank(s)	Blank(s)	Blank(s)	Blank(s)	Beam radiation	No/Unknown	Blank(s)	Blank(s)	4	Dead
75-79 years	White	Male	Married (including common law)	1977	Unknown	Blank(s)	Right - origin of primary	Blank(s)	Blank(s)	Blank(s)	Blank(s)	Blank(s)	Blank(s)	Blank(s)	Blank(s)	Blank(s)	Blank(s)	Blank(s)	Blank(s)	Blank(s)	None/Unknown	Yes	Blank(s)	Blank(s)	0	Dead
65-69 years	White	Male	Married (including common law)	1979	Poorly differentiated; Grade III	Blank(s)	Right - origin of primary	Blank(s)	Blank(s)	Blank(s)	Blank(s)	Blank(s)	Blank(s)	Blank(s)	Blank(s)	Blank(s)	Blank(s)	Blank(s)	Blank(s)	Blank(s)	Beam radiation	No/Unknown	Blank(s)	Blank(s)	4	Dead
70-74 years	White	Male	Married (including common law)	1985	Unknown	Blank(s)	Left - origin of primary	Blank(s)	Blank(s)	Blank(s)	Blank(s)	Blank(s)	Blank(s)	Blank(s)	Blank(s)	Blank(s)	Blank(s)	Blank(s)	Blank(s)	Blank(s)	Beam radiation	No/Unknown	Blank(s)	Blank(s)	3	Dead
80-84 years	White	Male	Married (including common law)	1975	Undifferentiated; anaplastic; Grade IV	Blank(s)	Left - origin of primary	Blank(s)	Blank(s)	Blank(s)	Blank(s)	Blank(s)	Blank(s)	Blank(s)	Blank(s)	Blank(s)	Blank(s)	Blank(s)	Blank(s)	Blank(s)	None/Unknown	No/Unknown	Blank(s)	Blank(s)	1	Dead
75-79 years	White	Male	Married (including common law)	1975	Undifferentiated; anaplastic; Grade IV	Blank(s)	Right - origin of primary	Blank(s)	Blank(s)	Blank(s)	Blank(s)	Blank(s)	Blank(s)	Blank(s)	Blank(s)	Blank(s)	Blank(s)	Blank(s)	Blank(s)	Blank(s)	None/Unknown	No/Unknown	Blank(s)	Blank(s)	0	Dead
65-69 years	Unknown	Male	Married (including common law)	1978	Unknown	Blank(s)	Left - origin of primary	Blank(s)	Blank(s)	Blank(s)	Blank(s)	Blank(s)	Blank(s)	Blank(s)	Blank(s)	Blank(s)	Blank(s)	Blank(s)	Blank(s)	Blank(s)	None/Unknown	No/Unknown	Blank(s)	Blank(s)	0	Dead
65-69 years	White	Male	Single (never married)	1980	Undifferentiated; anaplastic; Grade IV	Blank(s)	Right - origin of primary	Blank(s)	Blank(s)	Blank(s)	Blank(s)	Blank(s)	Blank(s)	Blank(s)	Blank(s)	Blank(s)	Blank(s)	Blank(s)	Blank(s)	Blank(s)	Beam radiation	Yes	Blank(s)	Blank(s)	19	Dead
65-69 years	White	Female	Widowed	1980	Undifferentiated; anaplastic; Grade IV	Blank(s)	Right - origin of primary	Blank(s)	Blank(s)	Blank(s)	Blank(s)	Blank(s)	Blank(s)	Blank(s)	Blank(s)	Blank(s)	Blank(s)	Blank(s)	Blank(s)	Blank(s)	Beam radiation	Yes	Blank(s)	Blank(s)	5	Dead
65-69 years	White	Male	Married (including common law)	1975	Poorly differentiated; Grade III	Blank(s)	Left - origin of primary	Blank(s)	Blank(s)	Blank(s)	Blank(s)	Blank(s)	Blank(s)	Blank(s)	Blank(s)	Blank(s)	Blank(s)	Blank(s)	Blank(s)	Blank(s)	Beam radiation	No/Unknown	Blank(s)	Blank(s)	20	Dead
75-79 years	White	Male	Widowed	1978	Undifferentiated; anaplastic; Grade IV	Blank(s)	Right - origin of primary	Blank(s)	Blank(s)	Blank(s)	Blank(s)	Blank(s)	Blank(s)	Blank(s)	Blank(s)	Blank(s)	Blank(s)	Blank(s)	Blank(s)	Blank(s)	None/Unknown	No/Unknown	Blank(s)	Blank(s)	0	Dead
80-84 years	White	Female	Widowed	1978	Unknown	Blank(s)	Paired site, but no information concerning laterality	Blank(s)	Blank(s)	Blank(s)	Blank(s)	Blank(s)	Blank(s)	Blank(s)	Blank(s)	Blank(s)	Blank(s)	Blank(s)	Blank(s)	Blank(s)	None/Unknown	No/Unknown	Blank(s)	Blank(s)	2	Dead
70-74 years	White	Male	Married (including common law)	1980	Unknown	Blank(s)	Right - origin of primary	Blank(s)	Blank(s)	Blank(s)	Blank(s)	Blank(s)	Blank(s)	Blank(s)	Blank(s)	Blank(s)	Blank(s)	Blank(s)	Blank(s)	Blank(s)	Beam radiation	No/Unknown	Blank(s)	Blank(s)	19	Dead
80-84 years	White	Female	Widowed	1978	Unknown	Blank(s)	Left - origin of primary	Blank(s)	Blank(s)	Blank(s)	Blank(s)	Blank(s)	Blank(s)	Blank(s)	Blank(s)	Blank(s)	Blank(s)	Blank(s)	Blank(s)	Blank(s)	Beam radiation	No/Unknown	Blank(s)	Blank(s)	3	Dead
70-74 years	White	Female	Widowed	1976	Undifferentiated; anaplastic; Grade IV	Blank(s)	Right - origin of primary	Blank(s)	Blank(s)	Blank(s)	Blank(s)	Blank(s)	Blank(s)	Blank(s)	Blank(s)	Blank(s)	Blank(s)	Blank(s)	Blank(s)	Blank(s)	None/Unknown	No/Unknown	Blank(s)	Blank(s)	18	Dead
65-69 years	White	Male	Married (including common law)	1975	Undifferentiated; anaplastic; Grade IV	Blank(s)	Left - origin of primary	Blank(s)	Blank(s)	Blank(s)	Blank(s)	Blank(s)	Blank(s)	Blank(s)	Blank(s)	Blank(s)	Blank(s)	Blank(s)	Blank(s)	Blank(s)	None/Unknown	No/Unknown	Blank(s)	Blank(s)	0	Dead
70-74 years	White	Male	Widowed	1975	Poorly differentiated; Grade III	Blank(s)	Right - origin of primary	Blank(s)	Blank(s)	Blank(s)	Blank(s)	Blank(s)	Blank(s)	Blank(s)	Blank(s)	Blank(s)	Blank(s)	Blank(s)	Blank(s)	Blank(s)	None/Unknown	No/Unknown	Blank(s)	Blank(s)	0	Dead
80-84 years	White	Male	Unknown	1975	Poorly differentiated; Grade III	Blank(s)	Left - origin of primary	Blank(s)	Blank(s)	Blank(s)	Blank(s)	Blank(s)	Blank(s)	Blank(s)	Blank(s)	Blank(s)	Blank(s)	Blank(s)	Blank(s)	Blank(s)	None/Unknown	No/Unknown	Blank(s)	Blank(s)	14	Dead
75-79 years	White	Male	Divorced	1978	Unknown	Blank(s)	Right - origin of primary	Blank(s)	Blank(s)	Blank(s)	Blank(s)	Blank(s)	Blank(s)	Blank(s)	Blank(s)	Blank(s)	Blank(s)	Blank(s)	Blank(s)	Blank(s)	Beam radiation	No/Unknown	Blank(s)	Blank(s)	4	Dead
80-84 years	White	Male	Widowed	1976	Undifferentiated; anaplastic; Grade IV	Blank(s)	Left - origin of primary	Blank(s)	Blank(s)	Blank(s)	Blank(s)	Blank(s)	Blank(s)	Blank(s)	Blank(s)	Blank(s)	Blank(s)	Blank(s)	Blank(s)	Blank(s)	Beam radiation	No/Unknown	Blank(s)	Blank(s)	3	Dead
85+ years	White	Male	Unknown	1976	Unknown	Blank(s)	Right - origin of primary	Blank(s)	Blank(s)	Blank(s)	Blank(s)	Blank(s)	Blank(s)	Blank(s)	Blank(s)	Blank(s)	Blank(s)	Blank(s)	Blank(s)	Blank(s)	None/Unknown	No/Unknown	Blank(s)	Blank(s)	3	Dead
65-69 years	White	Female	Married (including common law)	1980	Poorly differentiated; Grade III	Blank(s)	Right - origin of primary	Blank(s)	Blank(s)	Blank(s)	Blank(s)	Blank(s)	Blank(s)	Blank(s)	Blank(s)	Blank(s)	Blank(s)	Blank(s)	Blank(s)	Blank(s)	Beam radiation	No/Unknown	Blank(s)	Blank(s)	0	Dead
80-84 years	White	Male	Widowed	1987	Unknown	Blank(s)	Right - origin of primary	Blank(s)	Blank(s)	Blank(s)	Blank(s)	Blank(s)	Blank(s)	Blank(s)	Blank(s)	Blank(s)	Blank(s)	Blank(s)	Blank(s)	Blank(s)	None/Unknown	No/Unknown	Blank(s)	Blank(s)	2	Dead
65-69 years	White	Male	Unknown	1980	Undifferentiated; anaplastic; Grade IV	Blank(s)	Right - origin of primary	Blank(s)	Blank(s)	Blank(s)	Blank(s)	Blank(s)	Blank(s)	Blank(s)	Blank(s)	Blank(s)	Blank(s)	Blank(s)	Blank(s)	Blank(s)	None/Unknown	Yes	Blank(s)	Blank(s)	9	Dead
75-79 years	Black	Male	Married (including common law)	1978	Poorly differentiated; Grade III	Blank(s)	Right - origin of primary	Blank(s)	Blank(s)	Blank(s)	Blank(s)	Blank(s)	Blank(s)	Blank(s)	Blank(s)	Blank(s)	Blank(s)	Blank(s)	Blank(s)	Blank(s)	Beam radiation	No/Unknown	Blank(s)	Blank(s)	15	Dead
65-69 years	White	Male	Single (never married)	1980	Undifferentiated; anaplastic; Grade IV	Blank(s)	Right - origin of primary	Blank(s)	Blank(s)	Blank(s)	Blank(s)	Blank(s)	Blank(s)	Blank(s)	Blank(s)	Blank(s)	Blank(s)	Blank(s)	Blank(s)	Blank(s)	None/Unknown	No/Unknown	Blank(s)	Blank(s)	0	Dead
80-84 years	White	Male	Married (including common law)	1980	Well differentiated; Grade I	Blank(s)	Paired site, but no information concerning laterality	Blank(s)	Blank(s)	Blank(s)	Blank(s)	Blank(s)	Blank(s)	Blank(s)	Blank(s)	Blank(s)	Blank(s)	Blank(s)	Blank(s)	Blank(s)	None/Unknown	No/Unknown	Blank(s)	Blank(s)	2	Dead
65-69 years	White	Male	Married (including common law)	1978	Unknown	Blank(s)	Paired site, but no information concerning laterality	Blank(s)	Blank(s)	Blank(s)	Blank(s)	Blank(s)	Blank(s)	Blank(s)	Blank(s)	Blank(s)	Blank(s)	Blank(s)	Blank(s)	Blank(s)	Beam radiation	No/Unknown	Blank(s)	Blank(s)	2	Dead
75-79 years	White	Female	Widowed	1976	Undifferentiated; anaplastic; Grade IV	Blank(s)	Paired site, but no information concerning laterality	Blank(s)	Blank(s)	Blank(s)	Blank(s)	Blank(s)	Blank(s)	Blank(s)	Blank(s)	Blank(s)	Blank(s)	Blank(s)	Blank(s)	Blank(s)	Beam radiation	No/Unknown	Blank(s)	Blank(s)	3	Dead
65-69 years	White	Male	Married (including common law)	1975	Poorly differentiated; Grade III	Blank(s)	Right - origin of primary	Blank(s)	Blank(s)	Blank(s)	Blank(s)	Blank(s)	Blank(s)	Blank(s)	Blank(s)	Blank(s)	Blank(s)	Blank(s)	Blank(s)	Blank(s)	None/Unknown	No/Unknown	Blank(s)	Blank(s)	107	Dead
70-74 years	White	Male	Married (including common law)	1980	Unknown	Blank(s)	Right - origin of primary	Blank(s)	Blank(s)	Blank(s)	Blank(s)	Blank(s)	Blank(s)	Blank(s)	Blank(s)	Blank(s)	Blank(s)	Blank(s)	Blank(s)	Blank(s)	Beam radiation	No/Unknown	Blank(s)	Blank(s)	6	Dead
80-84 years	Other (American Indian/AK Native, Asian/Pacific Islander)	Male	Married (including common law)	1980	Undifferentiated; anaplastic; Grade IV	Blank(s)	Left - origin of primary	Blank(s)	Blank(s)	Blank(s)	Blank(s)	Blank(s)	Blank(s)	Blank(s)	Blank(s)	Blank(s)	Blank(s)	Blank(s)	Blank(s)	Blank(s)	Beam radiation	No/Unknown	Blank(s)	Blank(s)	4	Dead
70-74 years	White	Female	Divorced	1996	Unknown	Blank(s)	Right - origin of primary	Blank(s)	Blank(s)	Blank(s)	Blank(s)	Blank(s)	Blank(s)	Blank(s)	Blank(s)	Blank(s)	Blank(s)	Blank(s)	Blank(s)	Blank(s)	Beam radiation	Yes	Blank(s)	Blank(s)	19	Dead
75-79 years	Black	Male	Married (including common law)	1976	Poorly differentiated; Grade III	Blank(s)	Left - origin of primary	Blank(s)	Blank(s)	Blank(s)	Blank(s)	Blank(s)	Blank(s)	Blank(s)	Blank(s)	Blank(s)	Blank(s)	Blank(s)	Blank(s)	Blank(s)	None/Unknown	No/Unknown	Blank(s)	Blank(s)	4	Dead
75-79 years	White	Male	Married (including common law)	1978	Poorly differentiated; Grade III	Blank(s)	Left - origin of primary	Blank(s)	Blank(s)	Blank(s)	Blank(s)	Blank(s)	Blank(s)	Blank(s)	Blank(s)	Blank(s)	Blank(s)	Blank(s)	Blank(s)	Blank(s)	Beam radiation	No/Unknown	Blank(s)	Blank(s)	1	Dead
70-74 years	White	Female	Married (including common law)	1980	Poorly differentiated; Grade III	Blank(s)	Right - origin of primary	Blank(s)	Blank(s)	Blank(s)	Blank(s)	Blank(s)	Blank(s)	Blank(s)	Blank(s)	Blank(s)	Blank(s)	Blank(s)	Blank(s)	Blank(s)	None/Unknown	No/Unknown	Blank(s)	Blank(s)	37	Dead
75-79 years	White	Female	Separated	1988	Undifferentiated; anaplastic; Grade IV	Blank(s)	Left - origin of primary	Blank(s)	Blank(s)	Blank(s)	Blank(s)	Blank(s)	Blank(s)	Blank(s)	Blank(s)	Blank(s)	Blank(s)	Blank(s)	Blank(s)	Blank(s)	Radiation, NOS method or source not specified	No/Unknown	Blank(s)	Blank(s)	6	Dead
70-74 years	White	Male	Married (including common law)	1978	Undifferentiated; anaplastic; Grade IV	Blank(s)	Left - origin of primary	Blank(s)	Blank(s)	Blank(s)	Blank(s)	Blank(s)	Blank(s)	Blank(s)	Blank(s)	Blank(s)	Blank(s)	Blank(s)	Blank(s)	Blank(s)	Beam radiation	No/Unknown	Blank(s)	Blank(s)	18	Dead
70-74 years	White	Female	Married (including common law)	1980	Poorly differentiated; Grade III	Blank(s)	Right - origin of primary	Blank(s)	Blank(s)	Blank(s)	Blank(s)	Blank(s)	Blank(s)	Blank(s)	Blank(s)	Blank(s)	Blank(s)	Blank(s)	Blank(s)	Blank(s)	None/Unknown	No/Unknown	Blank(s)	Blank(s)	8	Dead
65-69 years	White	Female	Widowed	1979	Unknown	Blank(s)	Paired site, but no information concerning laterality	Blank(s)	Blank(s)	Blank(s)	Blank(s)	Blank(s)	Blank(s)	Blank(s)	Blank(s)	Blank(s)	Blank(s)	Blank(s)	Blank(s)	Blank(s)	Beam radiation	No/Unknown	Blank(s)	Blank(s)	0	Dead
70-74 years	White	Male	Married (including common law)	1982	Unknown	Blank(s)	Right - origin of primary	Blank(s)	Blank(s)	Blank(s)	Blank(s)	Blank(s)	Blank(s)	Blank(s)	Blank(s)	Blank(s)	Blank(s)	Blank(s)	Blank(s)	Blank(s)	None/Unknown	No/Unknown	Blank(s)	Blank(s)	35	Dead
75-79 years	White	Male	Married (including common law)	1983	Poorly differentiated; Grade III	Blank(s)	Right - origin of primary	Blank(s)	Blank(s)	Blank(s)	Blank(s)	Blank(s)	Blank(s)	Blank(s)	Blank(s)	Blank(s)	Blank(s)	Blank(s)	Blank(s)	Blank(s)	None/Unknown	No/Unknown	Blank(s)	Blank(s)	14	Dead
75-79 years	White	Female	Unknown	1978	Moderately differentiated; Grade II	Blank(s)	Left - origin of primary	Blank(s)	Blank(s)	Blank(s)	Blank(s)	Blank(s)	Blank(s)	Blank(s)	Blank(s)	Blank(s)	Blank(s)	Blank(s)	Blank(s)	Blank(s)	None/Unknown	No/Unknown	Blank(s)	Blank(s)	36	Dead
70-74 years	White	Male	Married (including common law)	1985	Poorly differentiated; Grade III	Blank(s)	Right - origin of primary	Blank(s)	Blank(s)	Blank(s)	Blank(s)	Blank(s)	Blank(s)	Blank(s)	Blank(s)	Blank(s)	Blank(s)	Blank(s)	Blank(s)	Blank(s)	None/Unknown	No/Unknown	Blank(s)	Blank(s)	4	Dead
65-69 years	White	Female	Widowed	1978	Unknown	Blank(s)	Left - origin of primary	Blank(s)	Blank(s)	Blank(s)	Blank(s)	Blank(s)	Blank(s)	Blank(s)	Blank(s)	Blank(s)	Blank(s)	Blank(s)	Blank(s)	Blank(s)	Beam radiation	No/Unknown	Blank(s)	Blank(s)	2	Dead
75-79 years	White	Male	Married (including common law)	1976	Unknown	Blank(s)	Right - origin of primary	Blank(s)	Blank(s)	Blank(s)	Blank(s)	Blank(s)	Blank(s)	Blank(s)	Blank(s)	Blank(s)	Blank(s)	Blank(s)	Blank(s)	Blank(s)	None/Unknown	No/Unknown	Blank(s)	Blank(s)	1	Dead
80-84 years	Black	Female	Widowed	1978	Poorly differentiated; Grade III	Blank(s)	Left - origin of primary	Blank(s)	Blank(s)	Blank(s)	Blank(s)	Blank(s)	Blank(s)	Blank(s)	Blank(s)	Blank(s)	Blank(s)	Blank(s)	Blank(s)	Blank(s)	Beam radiation	No/Unknown	Blank(s)	Blank(s)	15	Dead
75-79 years	White	Male	Married (including common law)	1977	Undifferentiated; anaplastic; Grade IV	Blank(s)	Left - origin of primary	Blank(s)	Blank(s)	Blank(s)	Blank(s)	Blank(s)	Blank(s)	Blank(s)	Blank(s)	Blank(s)	Blank(s)	Blank(s)	Blank(s)	Blank(s)	None/Unknown	No/Unknown	Blank(s)	Blank(s)	1	Dead
70-74 years	White	Female	Married (including common law)	1977	Undifferentiated; anaplastic; Grade IV	Blank(s)	Left - origin of primary	Blank(s)	Blank(s)	Blank(s)	Blank(s)	Blank(s)	Blank(s)	Blank(s)	Blank(s)	Blank(s)	Blank(s)	Blank(s)	Blank(s)	Blank(s)	None/Unknown	No/Unknown	Blank(s)	Blank(s)	0	Dead
80-84 years	White	Male	Married (including common law)	1980	Poorly differentiated; Grade III	Blank(s)	Left - origin of primary	Blank(s)	Blank(s)	Blank(s)	Blank(s)	Blank(s)	Blank(s)	Blank(s)	Blank(s)	Blank(s)	Blank(s)	Blank(s)	Blank(s)	Blank(s)	None/Unknown	No/Unknown	Blank(s)	Blank(s)	28	Dead
80-84 years	White	Male	Married (including common law)	1980	Poorly differentiated; Grade III	Blank(s)	Left - origin of primary	Blank(s)	Blank(s)	Blank(s)	Blank(s)	Blank(s)	Blank(s)	Blank(s)	Blank(s)	Blank(s)	Blank(s)	Blank(s)	Blank(s)	Blank(s)	None/Unknown	No/Unknown	Blank(s)	Blank(s)	28	Dead
80-84 years	White	Male	Married (including common law)	1980	Unknown	Blank(s)	Left - origin of primary	Blank(s)	Blank(s)	Blank(s)	Blank(s)	Blank(s)	Blank(s)	Blank(s)	Blank(s)	Blank(s)	Blank(s)	Blank(s)	Blank(s)	Blank(s)	None/Unknown	No/Unknown	Blank(s)	Blank(s)	28	Dead
80-84 years	Black	Male	Widowed	1995	Poorly differentiated; Grade III	Blank(s)	Right - origin of primary	Blank(s)	Blank(s)	Blank(s)	Blank(s)	Blank(s)	Blank(s)	Blank(s)	Blank(s)	Blank(s)	Blank(s)	Blank(s)	Blank(s)	Blank(s)	None/Unknown	No/Unknown	Blank(s)	Blank(s)	6	Dead
85+ years	White	Male	Married (including common law)	1979	Undifferentiated; anaplastic; Grade IV	Blank(s)	Bilateral, single primary	Blank(s)	Blank(s)	Blank(s)	Blank(s)	Blank(s)	Blank(s)	Blank(s)	Blank(s)	Blank(s)	Blank(s)	Blank(s)	Blank(s)	Blank(s)	None/Unknown	No/Unknown	Blank(s)	Blank(s)	13	Dead
70-74 years	White	Male	Single (never married)	1978	Unknown	Blank(s)	Left - origin of primary	Blank(s)	Blank(s)	Blank(s)	Blank(s)	Blank(s)	Blank(s)	Blank(s)	Blank(s)	Blank(s)	Blank(s)	Blank(s)	Blank(s)	Blank(s)	Beam radiation	No/Unknown	Blank(s)	Blank(s)	6	Dead
75-79 years	White	Female	Divorced	1995	Moderately differentiated; Grade II	Blank(s)	Right - origin of primary	Blank(s)	Blank(s)	Blank(s)	Blank(s)	Blank(s)	Blank(s)	Blank(s)	Blank(s)	Blank(s)	Blank(s)	Blank(s)	Blank(s)	Blank(s)	None/Unknown	Yes	Blank(s)	Blank(s)	0	Dead
75-79 years	White	Female	Widowed	1980	Poorly differentiated; Grade III	Blank(s)	Left - origin of primary	Blank(s)	Blank(s)	Blank(s)	Blank(s)	Blank(s)	Blank(s)	Blank(s)	Blank(s)	Blank(s)	Blank(s)	Blank(s)	Blank(s)	Blank(s)	None/Unknown	No/Unknown	Blank(s)	Blank(s)	0	Dead
65-69 years	White	Female	Married (including common law)	1978	Poorly differentiated; Grade III	Blank(s)	Left - origin of primary	Blank(s)	Blank(s)	Blank(s)	Blank(s)	Blank(s)	Blank(s)	Blank(s)	Blank(s)	Blank(s)	Blank(s)	Blank(s)	Blank(s)	Blank(s)	Beam radiation	No/Unknown	Blank(s)	Blank(s)	4	Dead
75-79 years	White	Male	Married (including common law)	1980	Poorly differentiated; Grade III	Blank(s)	Right - origin of primary	Blank(s)	Blank(s)	Blank(s)	Blank(s)	Blank(s)	Blank(s)	Blank(s)	Blank(s)	Blank(s)	Blank(s)	Blank(s)	Blank(s)	Blank(s)	Beam radiation	No/Unknown	Blank(s)	Blank(s)	14	Dead
85+ years	White	Female	Widowed	2006	Poorly differentiated; Grade III	Blank(s)	Left - origin of primary	Blank(s)	Blank(s)	Blank(s)	Blank(s)	Blank(s)	Blank(s)	Blank(s)	Blank(s)	IA	T1	N0	M0	33	None/Unknown	No/Unknown	Blank(s)	27	53	Dead
85+ years	White	Female	Widowed	2008	Moderately differentiated; Grade II	Blank(s)	Right - origin of primary	Blank(s)	Blank(s)	Blank(s)	Blank(s)	Blank(s)	Blank(s)	Blank(s)	Blank(s)	IIIB	T4	N0	M0	33	None/Unknown	No/Unknown	Blank(s)	15	27	Dead
85+ years	White	Male	Married (including common law)	1982	Unknown	Blank(s)	Right - origin of primary	Blank(s)	Blank(s)	Blank(s)	Blank(s)	Blank(s)	Blank(s)	Blank(s)	Blank(s)	Blank(s)	Blank(s)	Blank(s)	Blank(s)	Blank(s)	Beam radiation	No/Unknown	Blank(s)	Blank(s)	7	Dead
80-84 years	White	Male	Married (including common law)	1980	Undifferentiated; anaplastic; Grade IV	Blank(s)	Left - origin of primary	Blank(s)	Blank(s)	Blank(s)	Blank(s)	Blank(s)	Blank(s)	Blank(s)	Blank(s)	Blank(s)	Blank(s)	Blank(s)	Blank(s)	Blank(s)	Beam radiation	No/Unknown	Blank(s)	Blank(s)	14	Dead
65-69 years	White	Male	Divorced	1975	Well differentiated; Grade I	Blank(s)	Right - origin of primary	Blank(s)	Blank(s)	Blank(s)	Blank(s)	Blank(s)	Blank(s)	Blank(s)	Blank(s)	Blank(s)	Blank(s)	Blank(s)	Blank(s)	Blank(s)	None/Unknown	No/Unknown	Blank(s)	Blank(s)	32	Dead
70-74 years	White	Female	Married (including common law)	1978	Undifferentiated; anaplastic; Grade IV	Blank(s)	Right - origin of primary	Blank(s)	Blank(s)	Blank(s)	Blank(s)	Blank(s)	Blank(s)	Blank(s)	Blank(s)	Blank(s)	Blank(s)	Blank(s)	Blank(s)	Blank(s)	None/Unknown	Yes	Blank(s)	Blank(s)	15	Dead
80-84 years	White	Female	Widowed	1980	Moderately differentiated; Grade II	Blank(s)	Right - origin of primary	Blank(s)	Blank(s)	Blank(s)	Blank(s)	Blank(s)	Blank(s)	Blank(s)	Blank(s)	Blank(s)	Blank(s)	Blank(s)	Blank(s)	Blank(s)	None/Unknown	No/Unknown	Blank(s)	Blank(s)	2	Dead
80-84 years	White	Female	Married (including common law)	2001	Unknown	Blank(s)	Right - origin of primary	Blank(s)	Blank(s)	Blank(s)	Blank(s)	Blank(s)	Blank(s)	Blank(s)	Blank(s)	Blank(s)	Blank(s)	Blank(s)	Blank(s)	0	None/Unknown	No/Unknown	Blank(s)	Blank(s)	1	Dead
70-74 years	White	Female	Widowed	1975	Unknown	Blank(s)	Left - origin of primary	Blank(s)	Blank(s)	Blank(s)	Blank(s)	Blank(s)	Blank(s)	Blank(s)	Blank(s)	Blank(s)	Blank(s)	Blank(s)	Blank(s)	Blank(s)	Beam radiation	Yes	Blank(s)	Blank(s)	1	Dead
65-69 years	Black	Female	Married (including common law)	1978	Unknown	Blank(s)	Right - origin of primary	Blank(s)	Blank(s)	Blank(s)	Blank(s)	Blank(s)	Blank(s)	Blank(s)	Blank(s)	Blank(s)	Blank(s)	Blank(s)	Blank(s)	Blank(s)	None/Unknown	No/Unknown	Blank(s)	Blank(s)	0	Dead
70-74 years	White	Female	Married (including common law)	1988	Poorly differentiated; Grade III	Blank(s)	Left - origin of primary	Blank(s)	Blank(s)	Blank(s)	Blank(s)	Blank(s)	Blank(s)	Blank(s)	Blank(s)	Blank(s)	Blank(s)	Blank(s)	Blank(s)	Blank(s)	None/Unknown	No/Unknown	Blank(s)	Blank(s)	18	Dead
75-79 years	Other (American Indian/AK Native, Asian/Pacific Islander)	Male	Widowed	1977	Poorly differentiated; Grade III	Blank(s)	Left - origin of primary	Blank(s)	Blank(s)	Blank(s)	Blank(s)	Blank(s)	Blank(s)	Blank(s)	Blank(s)	Blank(s)	Blank(s)	Blank(s)	Blank(s)	Blank(s)	Beam radiation	No/Unknown	Blank(s)	Blank(s)	1	Dead
80-84 years	White	Male	Widowed	1986	Moderately differentiated; Grade II	Blank(s)	Left - origin of primary	Blank(s)	Blank(s)	Blank(s)	Blank(s)	Blank(s)	Blank(s)	Blank(s)	Blank(s)	Blank(s)	Blank(s)	Blank(s)	Blank(s)	Blank(s)	None/Unknown	No/Unknown	Blank(s)	Blank(s)	89	Dead
70-74 years	White	Female	Widowed	1982	Unknown	Blank(s)	Paired site, but no information concerning laterality	Blank(s)	Blank(s)	Blank(s)	Blank(s)	Blank(s)	Blank(s)	Blank(s)	Blank(s)	Blank(s)	Blank(s)	Blank(s)	Blank(s)	Blank(s)	None/Unknown	No/Unknown	Blank(s)	Blank(s)	0	Dead
65-69 years	White	Male	Single (never married)	1977	Unknown	Blank(s)	Right - origin of primary	Blank(s)	Blank(s)	Blank(s)	Blank(s)	Blank(s)	Blank(s)	Blank(s)	Blank(s)	Blank(s)	Blank(s)	Blank(s)	Blank(s)	Blank(s)	Beam radiation	No/Unknown	Blank(s)	Blank(s)	3	Dead
70-74 years	White	Male	Single (never married)	1995	Poorly differentiated; Grade III	Blank(s)	Left - origin of primary	Blank(s)	Blank(s)	Blank(s)	Blank(s)	Blank(s)	Blank(s)	Blank(s)	Blank(s)	Blank(s)	Blank(s)	Blank(s)	Blank(s)	Blank(s)	None/Unknown	No/Unknown	Blank(s)	Blank(s)	51	Dead
70-74 years	Black	Female	Widowed	1997	Moderately differentiated; Grade II	Blank(s)	Left - origin of primary	Blank(s)	Blank(s)	Blank(s)	Blank(s)	Blank(s)	Blank(s)	Blank(s)	Blank(s)	Blank(s)	Blank(s)	Blank(s)	Blank(s)	Blank(s)	None/Unknown	No/Unknown	Blank(s)	Blank(s)	33	Dead
70-74 years	White	Male	Widowed	1977	Undifferentiated; anaplastic; Grade IV	Blank(s)	Left - origin of primary	Blank(s)	Blank(s)	Blank(s)	Blank(s)	Blank(s)	Blank(s)	Blank(s)	Blank(s)	Blank(s)	Blank(s)	Blank(s)	Blank(s)	Blank(s)	None/Unknown	No/Unknown	Blank(s)	Blank(s)	2	Dead
65-69 years	Black	Male	Separated	1978	Well differentiated; Grade I	Blank(s)	Right - origin of primary	Blank(s)	Blank(s)	Blank(s)	Blank(s)	Blank(s)	Blank(s)	Blank(s)	Blank(s)	Blank(s)	Blank(s)	Blank(s)	Blank(s)	Blank(s)	None/Unknown	Yes	Blank(s)	Blank(s)	5	Dead
65-69 years	Black	Male	Widowed	1988	Poorly differentiated; Grade III	Blank(s)	Left - origin of primary	Blank(s)	Blank(s)	Blank(s)	Blank(s)	Blank(s)	Blank(s)	Blank(s)	Blank(s)	Blank(s)	Blank(s)	Blank(s)	Blank(s)	Blank(s)	Beam radiation	No/Unknown	Blank(s)	Blank(s)	4	Dead
80-84 years	White	Female	Married (including common law)	1975	Unknown	Blank(s)	Paired site, but no information concerning laterality	Blank(s)	Blank(s)	Blank(s)	Blank(s)	Blank(s)	Blank(s)	Blank(s)	Blank(s)	Blank(s)	Blank(s)	Blank(s)	Blank(s)	Blank(s)	None/Unknown	No/Unknown	Blank(s)	Blank(s)	0	Dead
70-74 years	White	Male	Married (including common law)	1979	Undifferentiated; anaplastic; Grade IV	Blank(s)	Left - origin of primary	Blank(s)	Blank(s)	Blank(s)	Blank(s)	Blank(s)	Blank(s)	Blank(s)	Blank(s)	Blank(s)	Blank(s)	Blank(s)	Blank(s)	Blank(s)	Beam radiation	No/Unknown	Blank(s)	Blank(s)	2	Dead
65-69 years	White	Male	Divorced	1979	Poorly differentiated; Grade III	Blank(s)	Right - origin of primary	Blank(s)	Blank(s)	Blank(s)	Blank(s)	Blank(s)	Blank(s)	Blank(s)	Blank(s)	Blank(s)	Blank(s)	Blank(s)	Blank(s)	Blank(s)	Beam radiation	No/Unknown	Blank(s)	Blank(s)	3	Dead
75-79 years	White	Male	Married (including common law)	1975	Undifferentiated; anaplastic; Grade IV	Blank(s)	Bilateral, single primary	Blank(s)	Blank(s)	Blank(s)	Blank(s)	Blank(s)	Blank(s)	Blank(s)	Blank(s)	Blank(s)	Blank(s)	Blank(s)	Blank(s)	Blank(s)	None/Unknown	No/Unknown	Blank(s)	Blank(s)	0	Dead
70-74 years	White	Female	Married (including common law)	1978	Unknown	Blank(s)	Right - origin of primary	Blank(s)	Blank(s)	Blank(s)	Blank(s)	Blank(s)	Blank(s)	Blank(s)	Blank(s)	Blank(s)	Blank(s)	Blank(s)	Blank(s)	Blank(s)	Beam radiation	No/Unknown	Blank(s)	Blank(s)	4	Dead
70-74 years	White	Female	Married (including common law)	1979	Poorly differentiated; Grade III	Blank(s)	Right - origin of primary	Blank(s)	Blank(s)	Blank(s)	Blank(s)	Blank(s)	Blank(s)	Blank(s)	Blank(s)	Blank(s)	Blank(s)	Blank(s)	Blank(s)	Blank(s)	None/Unknown	No/Unknown	Blank(s)	Blank(s)	0	Dead
75-79 years	White	Male	Married (including common law)	1975	Undifferentiated; anaplastic; Grade IV	Blank(s)	Right - origin of primary	Blank(s)	Blank(s)	Blank(s)	Blank(s)	Blank(s)	Blank(s)	Blank(s)	Blank(s)	Blank(s)	Blank(s)	Blank(s)	Blank(s)	Blank(s)	None/Unknown	No/Unknown	Blank(s)	Blank(s)	2	Dead
80-84 years	White	Male	Married (including common law)	2004	Unknown	Blank(s)	Right - origin of primary	Blank(s)	Blank(s)	Blank(s)	Blank(s)	Blank(s)	Blank(s)	Blank(s)	Blank(s)	IB	T2	N0	M0	21	Beam radiation	No/Unknown	Blank(s)	30	68	Dead
75-79 years	White	Male	Married (including common law)	1980	Unknown	Blank(s)	Right - origin of primary	Blank(s)	Blank(s)	Blank(s)	Blank(s)	Blank(s)	Blank(s)	Blank(s)	Blank(s)	Blank(s)	Blank(s)	Blank(s)	Blank(s)	Blank(s)	None/Unknown	Yes	Blank(s)	Blank(s)	0	Dead
80-84 years	White	Male	Widowed	1978	Undifferentiated; anaplastic; Grade IV	Blank(s)	Left - origin of primary	Blank(s)	Blank(s)	Blank(s)	Blank(s)	Blank(s)	Blank(s)	Blank(s)	Blank(s)	Blank(s)	Blank(s)	Blank(s)	Blank(s)	Blank(s)	Beam radiation	No/Unknown	Blank(s)	Blank(s)	5	Dead
70-74 years	White	Female	Married (including common law)	1983	Moderately differentiated; Grade II	Blank(s)	Left - origin of primary	Blank(s)	Blank(s)	Blank(s)	Blank(s)	Blank(s)	Blank(s)	Blank(s)	Blank(s)	Blank(s)	Blank(s)	Blank(s)	Blank(s)	Blank(s)	None/Unknown	No/Unknown	Blank(s)	Blank(s)	1	Dead
75-79 years	White	Male	Married (including common law)	1975	Undifferentiated; anaplastic; Grade IV	Blank(s)	Right - origin of primary	Blank(s)	Blank(s)	Blank(s)	Blank(s)	Blank(s)	Blank(s)	Blank(s)	Blank(s)	Blank(s)	Blank(s)	Blank(s)	Blank(s)	Blank(s)	None/Unknown	No/Unknown	Blank(s)	Blank(s)	72	Dead
80-84 years	White	Male	Married (including common law)	1981	Moderately differentiated; Grade II	Blank(s)	Right - origin of primary	Blank(s)	Blank(s)	Blank(s)	Blank(s)	Blank(s)	Blank(s)	Blank(s)	Blank(s)	Blank(s)	Blank(s)	Blank(s)	Blank(s)	Blank(s)	None/Unknown	No/Unknown	Blank(s)	Blank(s)	1	Dead
65-69 years	Black	Male	Married (including common law)	1975	Unknown	Blank(s)	Left - origin of primary	Blank(s)	Blank(s)	Blank(s)	Blank(s)	Blank(s)	Blank(s)	Blank(s)	Blank(s)	Blank(s)	Blank(s)	Blank(s)	Blank(s)	Blank(s)	Beam radiation	No/Unknown	Blank(s)	Blank(s)	1	Dead
75-79 years	White	Male	Married (including common law)	1975	Undifferentiated; anaplastic; Grade IV	Blank(s)	Left - origin of primary	Blank(s)	Blank(s)	Blank(s)	Blank(s)	Blank(s)	Blank(s)	Blank(s)	Blank(s)	Blank(s)	Blank(s)	Blank(s)	Blank(s)	Blank(s)	None/Unknown	No/Unknown	Blank(s)	Blank(s)	0	Dead
65-69 years	White	Male	Married (including common law)	1980	Undifferentiated; anaplastic; Grade IV	Blank(s)	Right - origin of primary	Blank(s)	Blank(s)	Blank(s)	Blank(s)	Blank(s)	Blank(s)	Blank(s)	Blank(s)	Blank(s)	Blank(s)	Blank(s)	Blank(s)	Blank(s)	None/Unknown	No/Unknown	Blank(s)	Blank(s)	13	Dead
65-69 years	White	Male	Widowed	1978	Moderately differentiated; Grade II	Blank(s)	Right - origin of primary	Blank(s)	Blank(s)	Blank(s)	Blank(s)	Blank(s)	Blank(s)	Blank(s)	Blank(s)	Blank(s)	Blank(s)	Blank(s)	Blank(s)	Blank(s)	None/Unknown	No/Unknown	Blank(s)	Blank(s)	23	Dead
70-74 years	White	Male	Married (including common law)	1976	Unknown	Blank(s)	Right - origin of primary	Blank(s)	Blank(s)	Blank(s)	Blank(s)	Blank(s)	Blank(s)	Blank(s)	Blank(s)	Blank(s)	Blank(s)	Blank(s)	Blank(s)	Blank(s)	None/Unknown	No/Unknown	Blank(s)	Blank(s)	37	Dead
70-74 years	White	Male	Married (including common law)	1979	Undifferentiated; anaplastic; Grade IV	Blank(s)	Right - origin of primary	Blank(s)	Blank(s)	Blank(s)	Blank(s)	Blank(s)	Blank(s)	Blank(s)	Blank(s)	Blank(s)	Blank(s)	Blank(s)	Blank(s)	Blank(s)	Beam radiation	No/Unknown	Blank(s)	Blank(s)	4	Dead
80-84 years	Other (American Indian/AK Native, Asian/Pacific Islander)	Female	Widowed	1997	Well differentiated; Grade I	Blank(s)	Left - origin of primary	Blank(s)	Blank(s)	Blank(s)	Blank(s)	Blank(s)	Blank(s)	Blank(s)	Blank(s)	Blank(s)	Blank(s)	Blank(s)	Blank(s)	Blank(s)	None/Unknown	No/Unknown	Blank(s)	Blank(s)	8	Dead
75-79 years	Other (American Indian/AK Native, Asian/Pacific Islander)	Male	Married (including common law)	1978	Moderately differentiated; Grade II	Blank(s)	Left - origin of primary	Blank(s)	Blank(s)	Blank(s)	Blank(s)	Blank(s)	Blank(s)	Blank(s)	Blank(s)	Blank(s)	Blank(s)	Blank(s)	Blank(s)	Blank(s)	None/Unknown	No/Unknown	Blank(s)	Blank(s)	0	Dead
65-69 years	White	Female	Married (including common law)	1975	Moderately differentiated; Grade II	Blank(s)	Left - origin of primary	Blank(s)	Blank(s)	Blank(s)	Blank(s)	Blank(s)	Blank(s)	Blank(s)	Blank(s)	Blank(s)	Blank(s)	Blank(s)	Blank(s)	Blank(s)	Beam radiation	No/Unknown	Blank(s)	Blank(s)	7	Dead
65-69 years	White	Female	Widowed	1979	Poorly differentiated; Grade III	Blank(s)	Right - origin of primary	Blank(s)	Blank(s)	Blank(s)	Blank(s)	Blank(s)	Blank(s)	Blank(s)	Blank(s)	Blank(s)	Blank(s)	Blank(s)	Blank(s)	Blank(s)	Beam radiation	No/Unknown	Blank(s)	Blank(s)	2	Dead
80-84 years	White	Male	Married (including common law)	1995	Poorly differentiated; Grade III	Blank(s)	Left - origin of primary	Blank(s)	Blank(s)	Blank(s)	Blank(s)	Blank(s)	Blank(s)	Blank(s)	Blank(s)	Blank(s)	Blank(s)	Blank(s)	Blank(s)	Blank(s)	Beam radiation	No/Unknown	Blank(s)	Blank(s)	1	Dead
70-74 years	White	Male	Married (including common law)	1977	Unknown	Blank(s)	Right - origin of primary	Blank(s)	Blank(s)	Blank(s)	Blank(s)	Blank(s)	Blank(s)	Blank(s)	Blank(s)	Blank(s)	Blank(s)	Blank(s)	Blank(s)	Blank(s)	None/Unknown	No/Unknown	Blank(s)	Blank(s)	11	Dead
65-69 years	White	Male	Married (including common law)	1976	Unknown	Blank(s)	Left - origin of primary	Blank(s)	Blank(s)	Blank(s)	Blank(s)	Blank(s)	Blank(s)	Blank(s)	Blank(s)	Blank(s)	Blank(s)	Blank(s)	Blank(s)	Blank(s)	None/Unknown	No/Unknown	Blank(s)	Blank(s)	0	Dead
65-69 years	Black	Male	Married (including common law)	1986	Undifferentiated; anaplastic; Grade IV	Blank(s)	Right - origin of primary	Blank(s)	Blank(s)	Blank(s)	Blank(s)	Blank(s)	Blank(s)	Blank(s)	Blank(s)	Blank(s)	Blank(s)	Blank(s)	Blank(s)	Blank(s)	Beam radiation	No/Unknown	Blank(s)	Blank(s)	14	Dead
70-74 years	White	Female	Widowed	1976	Undifferentiated; anaplastic; Grade IV	Blank(s)	Right - origin of primary	Blank(s)	Blank(s)	Blank(s)	Blank(s)	Blank(s)	Blank(s)	Blank(s)	Blank(s)	Blank(s)	Blank(s)	Blank(s)	Blank(s)	Blank(s)	None/Unknown	No/Unknown	Blank(s)	Blank(s)	2	Dead
70-74 years	White	Male	Married (including common law)	1976	Undifferentiated; anaplastic; Grade IV	Blank(s)	Right - origin of primary	Blank(s)	Blank(s)	Blank(s)	Blank(s)	Blank(s)	Blank(s)	Blank(s)	Blank(s)	Blank(s)	Blank(s)	Blank(s)	Blank(s)	Blank(s)	None/Unknown	No/Unknown	Blank(s)	Blank(s)	1	Dead
70-74 years	White	Male	Married (including common law)	1981	Unknown	Blank(s)	Paired site, but no information concerning laterality	Blank(s)	Blank(s)	Blank(s)	Blank(s)	Blank(s)	Blank(s)	Blank(s)	Blank(s)	Blank(s)	Blank(s)	Blank(s)	Blank(s)	Blank(s)	None/Unknown	No/Unknown	Blank(s)	Blank(s)	0	Dead
65-69 years	White	Male	Married (including common law)	1980	Unknown	Blank(s)	Right - origin of primary	Blank(s)	Blank(s)	Blank(s)	Blank(s)	Blank(s)	Blank(s)	Blank(s)	Blank(s)	Blank(s)	Blank(s)	Blank(s)	Blank(s)	Blank(s)	Beam radiation	Yes	Blank(s)	Blank(s)	4	Dead
65-69 years	White	Male	Married (including common law)	1975	Undifferentiated; anaplastic; Grade IV	Blank(s)	Right - origin of primary	Blank(s)	Blank(s)	Blank(s)	Blank(s)	Blank(s)	Blank(s)	Blank(s)	Blank(s)	Blank(s)	Blank(s)	Blank(s)	Blank(s)	Blank(s)	None/Unknown	No/Unknown	Blank(s)	Blank(s)	0	Dead
80-84 years	White	Male	Single (never married)	1975	Unknown	Blank(s)	Left - origin of primary	Blank(s)	Blank(s)	Blank(s)	Blank(s)	Blank(s)	Blank(s)	Blank(s)	Blank(s)	Blank(s)	Blank(s)	Blank(s)	Blank(s)	Blank(s)	Beam radiation	No/Unknown	Blank(s)	Blank(s)	1	Dead
75-79 years	White	Male	Unknown	1980	Undifferentiated; anaplastic; Grade IV	Blank(s)	Right - origin of primary	Blank(s)	Blank(s)	Blank(s)	Blank(s)	Blank(s)	Blank(s)	Blank(s)	Blank(s)	Blank(s)	Blank(s)	Blank(s)	Blank(s)	Blank(s)	Beam radiation	No/Unknown	Blank(s)	Blank(s)	5	Dead
65-69 years	Black	Male	Married (including common law)	1977	Poorly differentiated; Grade III	Blank(s)	Right - origin of primary	Blank(s)	Blank(s)	Blank(s)	Blank(s)	Blank(s)	Blank(s)	Blank(s)	Blank(s)	Blank(s)	Blank(s)	Blank(s)	Blank(s)	Blank(s)	Beam radiation	No/Unknown	Blank(s)	Blank(s)	7	Dead
75-79 years	White	Male	Married (including common law)	1979	Unknown	Blank(s)	Right - origin of primary	Blank(s)	Blank(s)	Blank(s)	Blank(s)	Blank(s)	Blank(s)	Blank(s)	Blank(s)	Blank(s)	Blank(s)	Blank(s)	Blank(s)	Blank(s)	None/Unknown	No/Unknown	Blank(s)	Blank(s)	20	Dead
65-69 years	Black	Male	Divorced	1980	Moderately differentiated; Grade II	Blank(s)	Left - origin of primary	Blank(s)	Blank(s)	Blank(s)	Blank(s)	Blank(s)	Blank(s)	Blank(s)	Blank(s)	Blank(s)	Blank(s)	Blank(s)	Blank(s)	Blank(s)	Beam radiation	No/Unknown	Blank(s)	Blank(s)	1	Dead
65-69 years	White	Male	Married (including common law)	1981	Undifferentiated; anaplastic; Grade IV	Blank(s)	Left - origin of primary	Blank(s)	Blank(s)	Blank(s)	Blank(s)	Blank(s)	Blank(s)	Blank(s)	Blank(s)	Blank(s)	Blank(s)	Blank(s)	Blank(s)	Blank(s)	None/Unknown	No/Unknown	Blank(s)	Blank(s)	27	Dead
70-74 years	White	Male	Widowed	1986	Unknown	Blank(s)	Right - origin of primary	Blank(s)	Blank(s)	Blank(s)	Blank(s)	Blank(s)	Blank(s)	Blank(s)	Blank(s)	Blank(s)	Blank(s)	Blank(s)	Blank(s)	Blank(s)	Beam radiation	Yes	Blank(s)	Blank(s)	48	Dead
65-69 years	Black	Male	Married (including common law)	1977	Undifferentiated; anaplastic; Grade IV	Blank(s)	Left - origin of primary	Blank(s)	Blank(s)	Blank(s)	Blank(s)	Blank(s)	Blank(s)	Blank(s)	Blank(s)	Blank(s)	Blank(s)	Blank(s)	Blank(s)	Blank(s)	Beam radiation	Yes	Blank(s)	Blank(s)	2	Dead
65-69 years	White	Male	Married (including common law)	1978	Poorly differentiated; Grade III	Blank(s)	Right - origin of primary	Blank(s)	Blank(s)	Blank(s)	Blank(s)	Blank(s)	Blank(s)	Blank(s)	Blank(s)	Blank(s)	Blank(s)	Blank(s)	Blank(s)	Blank(s)	Beam radiation	No/Unknown	Blank(s)	Blank(s)	19	Dead
70-74 years	Black	Male	Single (never married)	1980	Poorly differentiated; Grade III	Blank(s)	Left - origin of primary	Blank(s)	Blank(s)	Blank(s)	Blank(s)	Blank(s)	Blank(s)	Blank(s)	Blank(s)	Blank(s)	Blank(s)	Blank(s)	Blank(s)	Blank(s)	None/Unknown	No/Unknown	Blank(s)	Blank(s)	2	Dead
75-79 years	White	Female	Married (including common law)	1994	Unknown	Blank(s)	Paired site, but no information concerning laterality	Blank(s)	Blank(s)	Blank(s)	Blank(s)	Blank(s)	Blank(s)	Blank(s)	Blank(s)	Blank(s)	Blank(s)	Blank(s)	Blank(s)	Blank(s)	None/Unknown	No/Unknown	Blank(s)	Blank(s)	1	Dead
75-79 years	White	Male	Married (including common law)	1979	Poorly differentiated; Grade III	Blank(s)	Left - origin of primary	Blank(s)	Blank(s)	Blank(s)	Blank(s)	Blank(s)	Blank(s)	Blank(s)	Blank(s)	Blank(s)	Blank(s)	Blank(s)	Blank(s)	Blank(s)	Beam radiation	No/Unknown	Blank(s)	Blank(s)	6	Dead
65-69 years	Other (American Indian/AK Native, Asian/Pacific Islander)	Male	Married (including common law)	1977	Unknown	Blank(s)	Right - origin of primary	Blank(s)	Blank(s)	Blank(s)	Blank(s)	Blank(s)	Blank(s)	Blank(s)	Blank(s)	Blank(s)	Blank(s)	Blank(s)	Blank(s)	Blank(s)	None/Unknown	Yes	Blank(s)	Blank(s)	10	Dead
70-74 years	Other (American Indian/AK Native, Asian/Pacific Islander)	Male	Married (including common law)	1979	Unknown	Blank(s)	Left - origin of primary	Blank(s)	Blank(s)	Blank(s)	Blank(s)	Blank(s)	Blank(s)	Blank(s)	Blank(s)	Blank(s)	Blank(s)	Blank(s)	Blank(s)	Blank(s)	Beam radiation	No/Unknown	Blank(s)	Blank(s)	13	Dead
70-74 years	White	Female	Widowed	1980	Unknown	Blank(s)	Left - origin of primary	Blank(s)	Blank(s)	Blank(s)	Blank(s)	Blank(s)	Blank(s)	Blank(s)	Blank(s)	Blank(s)	Blank(s)	Blank(s)	Blank(s)	Blank(s)	None/Unknown	No/Unknown	Blank(s)	Blank(s)	129	Dead
80-84 years	White	Female	Married (including common law)	2001	Poorly differentiated; Grade III	Blank(s)	Right - origin of primary	Blank(s)	Blank(s)	Blank(s)	Blank(s)	Blank(s)	Blank(s)	Blank(s)	Blank(s)	Blank(s)	Blank(s)	Blank(s)	Blank(s)	0	Beam radiation	No/Unknown	Blank(s)	Blank(s)	3	Dead
70-74 years	Other (American Indian/AK Native, Asian/Pacific Islander)	Female	Single (never married)	1979	Well differentiated; Grade I	Blank(s)	Right - origin of primary	Blank(s)	Blank(s)	Blank(s)	Blank(s)	Blank(s)	Blank(s)	Blank(s)	Blank(s)	Blank(s)	Blank(s)	Blank(s)	Blank(s)	Blank(s)	None/Unknown	No/Unknown	Blank(s)	Blank(s)	190	Dead
75-79 years	White	Male	Married (including common law)	1975	Unknown	Blank(s)	Left - origin of primary	Blank(s)	Blank(s)	Blank(s)	Blank(s)	Blank(s)	Blank(s)	Blank(s)	Blank(s)	Blank(s)	Blank(s)	Blank(s)	Blank(s)	Blank(s)	None/Unknown	No/Unknown	Blank(s)	Blank(s)	1	Dead
80-84 years	White	Male	Widowed	1995	Moderately differentiated; Grade II	Blank(s)	Left - origin of primary	Blank(s)	Blank(s)	Blank(s)	Blank(s)	Blank(s)	Blank(s)	Blank(s)	Blank(s)	Blank(s)	Blank(s)	Blank(s)	Blank(s)	Blank(s)	Beam radiation	No/Unknown	Blank(s)	Blank(s)	16	Dead
65-69 years	White	Female	Widowed	1975	Undifferentiated; anaplastic; Grade IV	Blank(s)	Right - origin of primary	Blank(s)	Blank(s)	Blank(s)	Blank(s)	Blank(s)	Blank(s)	Blank(s)	Blank(s)	Blank(s)	Blank(s)	Blank(s)	Blank(s)	Blank(s)	Beam radiation	No/Unknown	Blank(s)	Blank(s)	42	Dead
65-69 years	White	Male	Married (including common law)	1976	Well differentiated; Grade I	Blank(s)	Left - origin of primary	Blank(s)	Blank(s)	Blank(s)	Blank(s)	Blank(s)	Blank(s)	Blank(s)	Blank(s)	Blank(s)	Blank(s)	Blank(s)	Blank(s)	Blank(s)	None/Unknown	No/Unknown	Blank(s)	Blank(s)	15	Dead
85+ years	White	Female	Married (including common law)	2013	Unknown	Blank(s)	Left - origin of primary	Blank(s)	Blank(s)	Blank(s)	Blank(s)	Blank(s)	Blank(s)	Blank(s)	Blank(s)	IV	T4	N1	M1	0	None/Unknown	No/Unknown	Blank(s)	42	19	Dead
75-79 years	White	Female	Widowed	1993	Poorly differentiated; Grade III	Blank(s)	Right - origin of primary	Blank(s)	Blank(s)	Blank(s)	Blank(s)	Blank(s)	Blank(s)	Blank(s)	Blank(s)	Blank(s)	Blank(s)	Blank(s)	Blank(s)	Blank(s)	None/Unknown	No/Unknown	Blank(s)	Blank(s)	9	Dead
80-84 years	White	Female	Divorced	2012	Unknown	Blank(s)	Right - origin of primary	Blank(s)	Blank(s)	Blank(s)	Blank(s)	Blank(s)	Blank(s)	Blank(s)	Blank(s)	IIIA	TX	N2	M0	0	None/Unknown	No/Unknown	Blank(s)	999	11	Dead
75-79 years	White	Male	Married (including common law)	1979	Moderately differentiated; Grade II	Blank(s)	Left - origin of primary	Blank(s)	Blank(s)	Blank(s)	Blank(s)	Blank(s)	Blank(s)	Blank(s)	Blank(s)	Blank(s)	Blank(s)	Blank(s)	Blank(s)	Blank(s)	None/Unknown	Yes	Blank(s)	Blank(s)	3	Dead
70-74 years	White	Female	Widowed	1994	Poorly differentiated; Grade III	Blank(s)	Right - origin of primary	Blank(s)	Blank(s)	Blank(s)	Blank(s)	Blank(s)	Blank(s)	Blank(s)	Blank(s)	Blank(s)	Blank(s)	Blank(s)	Blank(s)	Blank(s)	None/Unknown	No/Unknown	Blank(s)	Blank(s)	6	Dead
70-74 years	White	Male	Widowed	1979	Undifferentiated; anaplastic; Grade IV	Blank(s)	Right - origin of primary	Blank(s)	Blank(s)	Blank(s)	Blank(s)	Blank(s)	Blank(s)	Blank(s)	Blank(s)	Blank(s)	Blank(s)	Blank(s)	Blank(s)	Blank(s)	Beam radiation	No/Unknown	Blank(s)	Blank(s)	0	Dead
70-74 years	White	Female	Widowed	1977	Undifferentiated; anaplastic; Grade IV	Blank(s)	Left - origin of primary	Blank(s)	Blank(s)	Blank(s)	Blank(s)	Blank(s)	Blank(s)	Blank(s)	Blank(s)	Blank(s)	Blank(s)	Blank(s)	Blank(s)	Blank(s)	Beam radiation	No/Unknown	Blank(s)	Blank(s)	2	Dead
65-69 years	White	Female	Unknown	1975	Unknown	Blank(s)	Bilateral, single primary	Blank(s)	Blank(s)	Blank(s)	Blank(s)	Blank(s)	Blank(s)	Blank(s)	Blank(s)	Blank(s)	Blank(s)	Blank(s)	Blank(s)	Blank(s)	None/Unknown	No/Unknown	Blank(s)	Blank(s)	0	Dead
70-74 years	Black	Male	Single (never married)	1989	Poorly differentiated; Grade III	Blank(s)	Right - origin of primary	Blank(s)	Blank(s)	Blank(s)	Blank(s)	Blank(s)	Blank(s)	Blank(s)	Blank(s)	Blank(s)	Blank(s)	Blank(s)	Blank(s)	Blank(s)	None/Unknown	No/Unknown	Blank(s)	Blank(s)	29	Dead
70-74 years	Other (American Indian/AK Native, Asian/Pacific Islander)	Female	Widowed	1978	Undifferentiated; anaplastic; Grade IV	Blank(s)	Right - origin of primary	Blank(s)	Blank(s)	Blank(s)	Blank(s)	Blank(s)	Blank(s)	Blank(s)	Blank(s)	Blank(s)	Blank(s)	Blank(s)	Blank(s)	Blank(s)	Beam radiation	Yes	Blank(s)	Blank(s)	18	Dead
65-69 years	White	Female	Married (including common law)	1978	Poorly differentiated; Grade III	Blank(s)	Left - origin of primary	Blank(s)	Blank(s)	Blank(s)	Blank(s)	Blank(s)	Blank(s)	Blank(s)	Blank(s)	Blank(s)	Blank(s)	Blank(s)	Blank(s)	Blank(s)	None/Unknown	No/Unknown	Blank(s)	Blank(s)	65	Dead
65-69 years	White	Female	Widowed	1983	Poorly differentiated; Grade III	Blank(s)	Right - origin of primary	Blank(s)	Blank(s)	Blank(s)	Blank(s)	Blank(s)	Blank(s)	Blank(s)	Blank(s)	Blank(s)	Blank(s)	Blank(s)	Blank(s)	Blank(s)	Beam radiation	No/Unknown	Blank(s)	Blank(s)	7	Dead
75-79 years	White	Female	Single (never married)	1990	Undifferentiated; anaplastic; Grade IV	Blank(s)	Right - origin of primary	Blank(s)	Blank(s)	Blank(s)	Blank(s)	Blank(s)	Blank(s)	Blank(s)	Blank(s)	Blank(s)	Blank(s)	Blank(s)	Blank(s)	Blank(s)	None/Unknown	Yes	Blank(s)	Blank(s)	6	Dead
70-74 years	Unknown	Male	Single (never married)	1978	Unknown	Blank(s)	Left - origin of primary	Blank(s)	Blank(s)	Blank(s)	Blank(s)	Blank(s)	Blank(s)	Blank(s)	Blank(s)	Blank(s)	Blank(s)	Blank(s)	Blank(s)	Blank(s)	None/Unknown	No/Unknown	Blank(s)	Blank(s)	10	Dead
65-69 years	White	Male	Married (including common law)	1978	Poorly differentiated; Grade III	Blank(s)	Right - origin of primary	Blank(s)	Blank(s)	Blank(s)	Blank(s)	Blank(s)	Blank(s)	Blank(s)	Blank(s)	Blank(s)	Blank(s)	Blank(s)	Blank(s)	Blank(s)	Beam radiation	No/Unknown	Blank(s)	Blank(s)	28	Dead
65-69 years	White	Female	Single (never married)	1978	Unknown	Blank(s)	Right - origin of primary	Blank(s)	Blank(s)	Blank(s)	Blank(s)	Blank(s)	Blank(s)	Blank(s)	Blank(s)	Blank(s)	Blank(s)	Blank(s)	Blank(s)	Blank(s)	Beam radiation	No/Unknown	Blank(s)	Blank(s)	20	Dead
80-84 years	Other (American Indian/AK Native, Asian/Pacific Islander)	Male	Unknown	1978	Unknown	Blank(s)	Left - origin of primary	Blank(s)	Blank(s)	Blank(s)	Blank(s)	Blank(s)	Blank(s)	Blank(s)	Blank(s)	Blank(s)	Blank(s)	Blank(s)	Blank(s)	Blank(s)	Beam radiation	No/Unknown	Blank(s)	Blank(s)	14	Dead
80-84 years	White	Female	Widowed	1976	Undifferentiated; anaplastic; Grade IV	Blank(s)	Left - origin of primary	Blank(s)	Blank(s)	Blank(s)	Blank(s)	Blank(s)	Blank(s)	Blank(s)	Blank(s)	Blank(s)	Blank(s)	Blank(s)	Blank(s)	Blank(s)	Beam radiation	No/Unknown	Blank(s)	Blank(s)	3	Dead
70-74 years	White	Female	Married (including common law)	1984	Well differentiated; Grade I	Blank(s)	Right - origin of primary	Blank(s)	Blank(s)	Blank(s)	Blank(s)	Blank(s)	Blank(s)	Blank(s)	Blank(s)	Blank(s)	Blank(s)	Blank(s)	Blank(s)	Blank(s)	None/Unknown	No/Unknown	Blank(s)	Blank(s)	80	Dead
75-79 years	White	Female	Widowed	1975	Unknown	Blank(s)	Right - origin of primary	Blank(s)	Blank(s)	Blank(s)	Blank(s)	Blank(s)	Blank(s)	Blank(s)	Blank(s)	Blank(s)	Blank(s)	Blank(s)	Blank(s)	Blank(s)	Beam radiation	No/Unknown	Blank(s)	Blank(s)	11	Dead
75-79 years	Other (American Indian/AK Native, Asian/Pacific Islander)	Female	Single (never married)	1979	Undifferentiated; anaplastic; Grade IV	Blank(s)	Left - origin of primary	Blank(s)	Blank(s)	Blank(s)	Blank(s)	Blank(s)	Blank(s)	Blank(s)	Blank(s)	Blank(s)	Blank(s)	Blank(s)	Blank(s)	Blank(s)	None/Unknown	Yes	Blank(s)	Blank(s)	11	Dead
70-74 years	Black	Male	Widowed	1976	Moderately differentiated; Grade II	Blank(s)	Left - origin of primary	Blank(s)	Blank(s)	Blank(s)	Blank(s)	Blank(s)	Blank(s)	Blank(s)	Blank(s)	Blank(s)	Blank(s)	Blank(s)	Blank(s)	Blank(s)	None/Unknown	No/Unknown	Blank(s)	Blank(s)	0	Dead
65-69 years	White	Female	Married (including common law)	1978	Poorly differentiated; Grade III	Blank(s)	Right - origin of primary	Blank(s)	Blank(s)	Blank(s)	Blank(s)	Blank(s)	Blank(s)	Blank(s)	Blank(s)	Blank(s)	Blank(s)	Blank(s)	Blank(s)	Blank(s)	Beam radiation	No/Unknown	Blank(s)	Blank(s)	3	Dead
65-69 years	White	Female	Married (including common law)	1979	Poorly differentiated; Grade III	Blank(s)	Left - origin of primary	Blank(s)	Blank(s)	Blank(s)	Blank(s)	Blank(s)	Blank(s)	Blank(s)	Blank(s)	Blank(s)	Blank(s)	Blank(s)	Blank(s)	Blank(s)	Beam radiation	No/Unknown	Blank(s)	Blank(s)	5	Dead
75-79 years	White	Male	Married (including common law)	1979	Undifferentiated; anaplastic; Grade IV	Blank(s)	Left - origin of primary	Blank(s)	Blank(s)	Blank(s)	Blank(s)	Blank(s)	Blank(s)	Blank(s)	Blank(s)	Blank(s)	Blank(s)	Blank(s)	Blank(s)	Blank(s)	Beam radiation	No/Unknown	Blank(s)	Blank(s)	15	Dead
65-69 years	White	Male	Married (including common law)	1978	Poorly differentiated; Grade III	Blank(s)	Right - origin of primary	Blank(s)	Blank(s)	Blank(s)	Blank(s)	Blank(s)	Blank(s)	Blank(s)	Blank(s)	Blank(s)	Blank(s)	Blank(s)	Blank(s)	Blank(s)	None/Unknown	No/Unknown	Blank(s)	Blank(s)	0	Dead
65-69 years	White	Male	Unknown	1976	Unknown	Blank(s)	Left - origin of primary	Blank(s)	Blank(s)	Blank(s)	Blank(s)	Blank(s)	Blank(s)	Blank(s)	Blank(s)	Blank(s)	Blank(s)	Blank(s)	Blank(s)	Blank(s)	Beam radiation	Yes	Blank(s)	Blank(s)	4	Dead
70-74 years	White	Male	Married (including common law)	1978	Unknown	Blank(s)	Left - origin of primary	Blank(s)	Blank(s)	Blank(s)	Blank(s)	Blank(s)	Blank(s)	Blank(s)	Blank(s)	Blank(s)	Blank(s)	Blank(s)	Blank(s)	Blank(s)	Beam radiation	No/Unknown	Blank(s)	Blank(s)	4	Dead
65-69 years	Black	Male	Married (including common law)	1978	Unknown	Blank(s)	Right - origin of primary	Blank(s)	Blank(s)	Blank(s)	Blank(s)	Blank(s)	Blank(s)	Blank(s)	Blank(s)	Blank(s)	Blank(s)	Blank(s)	Blank(s)	Blank(s)	Beam radiation	No/Unknown	Blank(s)	Blank(s)	0	Dead
65-69 years	White	Female	Married (including common law)	1980	Poorly differentiated; Grade III	Blank(s)	Right - origin of primary	Blank(s)	Blank(s)	Blank(s)	Blank(s)	Blank(s)	Blank(s)	Blank(s)	Blank(s)	Blank(s)	Blank(s)	Blank(s)	Blank(s)	Blank(s)	Beam radiation	No/Unknown	Blank(s)	Blank(s)	20	Dead
65-69 years	White	Male	Married (including common law)	1977	Unknown	Blank(s)	Right - origin of primary	Blank(s)	Blank(s)	Blank(s)	Blank(s)	Blank(s)	Blank(s)	Blank(s)	Blank(s)	Blank(s)	Blank(s)	Blank(s)	Blank(s)	Blank(s)	None/Unknown	No/Unknown	Blank(s)	Blank(s)	1	Dead
65-69 years	White	Male	Married (including common law)	1977	Undifferentiated; anaplastic; Grade IV	Blank(s)	Right - origin of primary	Blank(s)	Blank(s)	Blank(s)	Blank(s)	Blank(s)	Blank(s)	Blank(s)	Blank(s)	Blank(s)	Blank(s)	Blank(s)	Blank(s)	Blank(s)	Beam radiation	No/Unknown	Blank(s)	Blank(s)	1	Dead
65-69 years	White	Male	Married (including common law)	1975	Unknown	Blank(s)	Right - origin of primary	Blank(s)	Blank(s)	Blank(s)	Blank(s)	Blank(s)	Blank(s)	Blank(s)	Blank(s)	Blank(s)	Blank(s)	Blank(s)	Blank(s)	Blank(s)	None/Unknown	No/Unknown	Blank(s)	Blank(s)	1	Dead
70-74 years	Other (American Indian/AK Native, Asian/Pacific Islander)	Female	Widowed	1979	Poorly differentiated; Grade III	Blank(s)	Right - origin of primary	Blank(s)	Blank(s)	Blank(s)	Blank(s)	Blank(s)	Blank(s)	Blank(s)	Blank(s)	Blank(s)	Blank(s)	Blank(s)	Blank(s)	Blank(s)	Beam radiation	No/Unknown	Blank(s)	Blank(s)	4	Dead
70-74 years	White	Male	Married (including common law)	1978	Unknown	Blank(s)	Right - origin of primary	Blank(s)	Blank(s)	Blank(s)	Blank(s)	Blank(s)	Blank(s)	Blank(s)	Blank(s)	Blank(s)	Blank(s)	Blank(s)	Blank(s)	Blank(s)	Beam radiation	No/Unknown	Blank(s)	Blank(s)	13	Dead
75-79 years	White	Female	Married (including common law)	1992	Undifferentiated; anaplastic; Grade IV	Blank(s)	Right - origin of primary	Blank(s)	Blank(s)	Blank(s)	Blank(s)	Blank(s)	Blank(s)	Blank(s)	Blank(s)	Blank(s)	Blank(s)	Blank(s)	Blank(s)	Blank(s)	Beam radiation	No/Unknown	Blank(s)	Blank(s)	4	Dead
65-69 years	White	Female	Single (never married)	1980	Unknown	Blank(s)	Right - origin of primary	Blank(s)	Blank(s)	Blank(s)	Blank(s)	Blank(s)	Blank(s)	Blank(s)	Blank(s)	Blank(s)	Blank(s)	Blank(s)	Blank(s)	Blank(s)	Beam radiation	No/Unknown	Blank(s)	Blank(s)	20	Dead
65-69 years	White	Female	Married (including common law)	1978	Moderately differentiated; Grade II	Blank(s)	Left - origin of primary	Blank(s)	Blank(s)	Blank(s)	Blank(s)	Blank(s)	Blank(s)	Blank(s)	Blank(s)	Blank(s)	Blank(s)	Blank(s)	Blank(s)	Blank(s)	None/Unknown	No/Unknown	Blank(s)	Blank(s)	216	Dead
65-69 years	White	Male	Married (including common law)	1978	Moderately differentiated; Grade II	Blank(s)	Left - origin of primary	Blank(s)	Blank(s)	Blank(s)	Blank(s)	Blank(s)	Blank(s)	Blank(s)	Blank(s)	Blank(s)	Blank(s)	Blank(s)	Blank(s)	Blank(s)	None/Unknown	No/Unknown	Blank(s)	Blank(s)	7	Dead
65-69 years	White	Male	Married (including common law)	1979	Undifferentiated; anaplastic; Grade IV	Blank(s)	Left - origin of primary	Blank(s)	Blank(s)	Blank(s)	Blank(s)	Blank(s)	Blank(s)	Blank(s)	Blank(s)	Blank(s)	Blank(s)	Blank(s)	Blank(s)	Blank(s)	None/Unknown	No/Unknown	Blank(s)	Blank(s)	16	Dead
70-74 years	White	Male	Widowed	1985	Poorly differentiated; Grade III	Blank(s)	Left - origin of primary	Blank(s)	Blank(s)	Blank(s)	Blank(s)	Blank(s)	Blank(s)	Blank(s)	Blank(s)	Blank(s)	Blank(s)	Blank(s)	Blank(s)	Blank(s)	None/Unknown	No/Unknown	Blank(s)	Blank(s)	17	Dead
70-74 years	White	Female	Widowed	1979	Poorly differentiated; Grade III	Blank(s)	Right - origin of primary	Blank(s)	Blank(s)	Blank(s)	Blank(s)	Blank(s)	Blank(s)	Blank(s)	Blank(s)	Blank(s)	Blank(s)	Blank(s)	Blank(s)	Blank(s)	None/Unknown	No/Unknown	Blank(s)	Blank(s)	4	Dead
70-74 years	White	Male	Married (including common law)	1983	Undifferentiated; anaplastic; Grade IV	Blank(s)	Paired site, but no information concerning laterality	Blank(s)	Blank(s)	Blank(s)	Blank(s)	Blank(s)	Blank(s)	Blank(s)	Blank(s)	Blank(s)	Blank(s)	Blank(s)	Blank(s)	Blank(s)	None/Unknown	No/Unknown	Blank(s)	Blank(s)	0	Dead
75-79 years	White	Female	Widowed	1976	Undifferentiated; anaplastic; Grade IV	Blank(s)	Right - origin of primary	Blank(s)	Blank(s)	Blank(s)	Blank(s)	Blank(s)	Blank(s)	Blank(s)	Blank(s)	Blank(s)	Blank(s)	Blank(s)	Blank(s)	Blank(s)	Beam radiation	Yes	Blank(s)	Blank(s)	2	Dead
65-69 years	White	Male	Married (including common law)	1977	Moderately differentiated; Grade II	Blank(s)	Left - origin of primary	Blank(s)	Blank(s)	Blank(s)	Blank(s)	Blank(s)	Blank(s)	Blank(s)	Blank(s)	Blank(s)	Blank(s)	Blank(s)	Blank(s)	Blank(s)	None/Unknown	No/Unknown	Blank(s)	Blank(s)	25	Dead
70-74 years	White	Male	Married (including common law)	1975	Unknown	Blank(s)	Left - origin of primary	Blank(s)	Blank(s)	Blank(s)	Blank(s)	Blank(s)	Blank(s)	Blank(s)	Blank(s)	Blank(s)	Blank(s)	Blank(s)	Blank(s)	Blank(s)	Beam radiation	No/Unknown	Blank(s)	Blank(s)	18	Dead
70-74 years	White	Female	Married (including common law)	1978	Undifferentiated; anaplastic; Grade IV	Blank(s)	Left - origin of primary	Blank(s)	Blank(s)	Blank(s)	Blank(s)	Blank(s)	Blank(s)	Blank(s)	Blank(s)	Blank(s)	Blank(s)	Blank(s)	Blank(s)	Blank(s)	None/Unknown	No/Unknown	Blank(s)	Blank(s)	0	Dead
70-74 years	White	Male	Widowed	1979	Unknown	Blank(s)	Left - origin of primary	Blank(s)	Blank(s)	Blank(s)	Blank(s)	Blank(s)	Blank(s)	Blank(s)	Blank(s)	Blank(s)	Blank(s)	Blank(s)	Blank(s)	Blank(s)	None/Unknown	No/Unknown	Blank(s)	Blank(s)	80	Dead
75-79 years	White	Male	Married (including common law)	1981	Poorly differentiated; Grade III	Blank(s)	Left - origin of primary	Blank(s)	Blank(s)	Blank(s)	Blank(s)	Blank(s)	Blank(s)	Blank(s)	Blank(s)	Blank(s)	Blank(s)	Blank(s)	Blank(s)	Blank(s)	Beam radiation	No/Unknown	Blank(s)	Blank(s)	14	Dead
70-74 years	White	Male	Married (including common law)	1990	Moderately differentiated; Grade II	Blank(s)	Left - origin of primary	Blank(s)	Blank(s)	Blank(s)	Blank(s)	Blank(s)	Blank(s)	Blank(s)	Blank(s)	Blank(s)	Blank(s)	Blank(s)	Blank(s)	Blank(s)	None/Unknown	No/Unknown	Blank(s)	Blank(s)	10	Dead
70-74 years	White	Male	Married (including common law)	1976	Moderately differentiated; Grade II	Blank(s)	Right - origin of primary	Blank(s)	Blank(s)	Blank(s)	Blank(s)	Blank(s)	Blank(s)	Blank(s)	Blank(s)	Blank(s)	Blank(s)	Blank(s)	Blank(s)	Blank(s)	None/Unknown	No/Unknown	Blank(s)	Blank(s)	2	Dead
65-69 years	White	Male	Married (including common law)	1980	Unknown	Blank(s)	Left - origin of primary	Blank(s)	Blank(s)	Blank(s)	Blank(s)	Blank(s)	Blank(s)	Blank(s)	Blank(s)	Blank(s)	Blank(s)	Blank(s)	Blank(s)	Blank(s)	Beam radiation	No/Unknown	Blank(s)	Blank(s)	6	Dead
70-74 years	White	Male	Married (including common law)	1976	Undifferentiated; anaplastic; Grade IV	Blank(s)	Left - origin of primary	Blank(s)	Blank(s)	Blank(s)	Blank(s)	Blank(s)	Blank(s)	Blank(s)	Blank(s)	Blank(s)	Blank(s)	Blank(s)	Blank(s)	Blank(s)	Beam radiation	Yes	Blank(s)	Blank(s)	1	Dead
65-69 years	White	Male	Married (including common law)	1976	Undifferentiated; anaplastic; Grade IV	Blank(s)	Left - origin of primary	Blank(s)	Blank(s)	Blank(s)	Blank(s)	Blank(s)	Blank(s)	Blank(s)	Blank(s)	Blank(s)	Blank(s)	Blank(s)	Blank(s)	Blank(s)	Beam radiation	No/Unknown	Blank(s)	Blank(s)	3	Dead
65-69 years	White	Male	Married (including common law)	1978	Unknown	Blank(s)	Right - origin of primary	Blank(s)	Blank(s)	Blank(s)	Blank(s)	Blank(s)	Blank(s)	Blank(s)	Blank(s)	Blank(s)	Blank(s)	Blank(s)	Blank(s)	Blank(s)	Beam radiation	No/Unknown	Blank(s)	Blank(s)	21	Dead
65-69 years	White	Female	Married (including common law)	1980	Unknown	Blank(s)	Right - origin of primary	Blank(s)	Blank(s)	Blank(s)	Blank(s)	Blank(s)	Blank(s)	Blank(s)	Blank(s)	Blank(s)	Blank(s)	Blank(s)	Blank(s)	Blank(s)	Beam radiation	No/Unknown	Blank(s)	Blank(s)	4	Dead
65-69 years	White	Female	Widowed	1977	Undifferentiated; anaplastic; Grade IV	Blank(s)	Left - origin of primary	Blank(s)	Blank(s)	Blank(s)	Blank(s)	Blank(s)	Blank(s)	Blank(s)	Blank(s)	Blank(s)	Blank(s)	Blank(s)	Blank(s)	Blank(s)	None/Unknown	No/Unknown	Blank(s)	Blank(s)	14	Dead
80-84 years	White	Female	Widowed	1986	Poorly differentiated; Grade III	Blank(s)	Paired site, but no information concerning laterality	Blank(s)	Blank(s)	Blank(s)	Blank(s)	Blank(s)	Blank(s)	Blank(s)	Blank(s)	Blank(s)	Blank(s)	Blank(s)	Blank(s)	Blank(s)	Beam radiation	No/Unknown	Blank(s)	Blank(s)	13	Dead
70-74 years	White	Male	Widowed	1977	Poorly differentiated; Grade III	Blank(s)	Left - origin of primary	Blank(s)	Blank(s)	Blank(s)	Blank(s)	Blank(s)	Blank(s)	Blank(s)	Blank(s)	Blank(s)	Blank(s)	Blank(s)	Blank(s)	Blank(s)	None/Unknown	No/Unknown	Blank(s)	Blank(s)	24	Dead
80-84 years	Black	Female	Married (including common law)	1992	Undifferentiated; anaplastic; Grade IV	Blank(s)	Right - origin of primary	Blank(s)	Blank(s)	Blank(s)	Blank(s)	Blank(s)	Blank(s)	Blank(s)	Blank(s)	Blank(s)	Blank(s)	Blank(s)	Blank(s)	Blank(s)	None/Unknown	No/Unknown	Blank(s)	Blank(s)	0	Dead
75-79 years	White	Male	Married (including common law)	1978	Poorly differentiated; Grade III	Blank(s)	Right - origin of primary	Blank(s)	Blank(s)	Blank(s)	Blank(s)	Blank(s)	Blank(s)	Blank(s)	Blank(s)	Blank(s)	Blank(s)	Blank(s)	Blank(s)	Blank(s)	Beam radiation	No/Unknown	Blank(s)	Blank(s)	44	Dead
70-74 years	White	Male	Divorced	1993	Poorly differentiated; Grade III	Blank(s)	Right - origin of primary	Blank(s)	Blank(s)	Blank(s)	Blank(s)	Blank(s)	Blank(s)	Blank(s)	Blank(s)	Blank(s)	Blank(s)	Blank(s)	Blank(s)	Blank(s)	Beam radiation	No/Unknown	Blank(s)	Blank(s)	10	Dead
70-74 years	White	Female	Single (never married)	1981	Unknown	Blank(s)	Right - origin of primary	Blank(s)	Blank(s)	Blank(s)	Blank(s)	Blank(s)	Blank(s)	Blank(s)	Blank(s)	Blank(s)	Blank(s)	Blank(s)	Blank(s)	Blank(s)	Beam radiation	No/Unknown	Blank(s)	Blank(s)	35	Dead
70-74 years	Black	Female	Widowed	1997	Unknown	Blank(s)	Left - origin of primary	Blank(s)	Blank(s)	Blank(s)	Blank(s)	Blank(s)	Blank(s)	Blank(s)	Blank(s)	Blank(s)	Blank(s)	Blank(s)	Blank(s)	Blank(s)	None/Unknown	No/Unknown	Blank(s)	Blank(s)	148	Dead
70-74 years	White	Male	Married (including common law)	1980	Undifferentiated; anaplastic; Grade IV	Blank(s)	Right - origin of primary	Blank(s)	Blank(s)	Blank(s)	Blank(s)	Blank(s)	Blank(s)	Blank(s)	Blank(s)	Blank(s)	Blank(s)	Blank(s)	Blank(s)	Blank(s)	None/Unknown	No/Unknown	Blank(s)	Blank(s)	2	Dead
65-69 years	White	Female	Single (never married)	1977	Unknown	Blank(s)	Right - origin of primary	Blank(s)	Blank(s)	Blank(s)	Blank(s)	Blank(s)	Blank(s)	Blank(s)	Blank(s)	Blank(s)	Blank(s)	Blank(s)	Blank(s)	Blank(s)	Beam radiation	No/Unknown	Blank(s)	Blank(s)	7	Dead
65-69 years	White	Female	Widowed	1999	Unknown	Blank(s)	Right - origin of primary	Blank(s)	Blank(s)	Blank(s)	Blank(s)	Blank(s)	Blank(s)	Blank(s)	Blank(s)	Blank(s)	Blank(s)	Blank(s)	Blank(s)	0	Beam radiation	Yes	Blank(s)	Blank(s)	33	Dead
65-69 years	White	Female	Divorced	1987	Poorly differentiated; Grade III	Blank(s)	Right - origin of primary	Blank(s)	Blank(s)	Blank(s)	Blank(s)	Blank(s)	Blank(s)	Blank(s)	Blank(s)	Blank(s)	Blank(s)	Blank(s)	Blank(s)	Blank(s)	None/Unknown	No/Unknown	Blank(s)	Blank(s)	3	Dead
65-69 years	White	Female	Widowed	1978	Undifferentiated; anaplastic; Grade IV	Blank(s)	Right - origin of primary	Blank(s)	Blank(s)	Blank(s)	Blank(s)	Blank(s)	Blank(s)	Blank(s)	Blank(s)	Blank(s)	Blank(s)	Blank(s)	Blank(s)	Blank(s)	None/Unknown	No/Unknown	Blank(s)	Blank(s)	5	Dead
65-69 years	White	Male	Separated	1980	Undifferentiated; anaplastic; Grade IV	Blank(s)	Right - origin of primary	Blank(s)	Blank(s)	Blank(s)	Blank(s)	Blank(s)	Blank(s)	Blank(s)	Blank(s)	Blank(s)	Blank(s)	Blank(s)	Blank(s)	Blank(s)	Beam radiation	No/Unknown	Blank(s)	Blank(s)	2	Dead
65-69 years	White	Female	Married (including common law)	1997	Unknown	Blank(s)	Right - origin of primary	Blank(s)	Blank(s)	Blank(s)	Blank(s)	Blank(s)	Blank(s)	Blank(s)	Blank(s)	Blank(s)	Blank(s)	Blank(s)	Blank(s)	Blank(s)	Beam radiation	Yes	Blank(s)	Blank(s)	24	Dead
70-74 years	White	Male	Married (including common law)	1980	Undifferentiated; anaplastic; Grade IV	Blank(s)	Right - origin of primary	Blank(s)	Blank(s)	Blank(s)	Blank(s)	Blank(s)	Blank(s)	Blank(s)	Blank(s)	Blank(s)	Blank(s)	Blank(s)	Blank(s)	Blank(s)	Beam radiation	No/Unknown	Blank(s)	Blank(s)	4	Dead
75-79 years	White	Female	Widowed	1979	Poorly differentiated; Grade III	Blank(s)	Right - origin of primary	Blank(s)	Blank(s)	Blank(s)	Blank(s)	Blank(s)	Blank(s)	Blank(s)	Blank(s)	Blank(s)	Blank(s)	Blank(s)	Blank(s)	Blank(s)	None/Unknown	No/Unknown	Blank(s)	Blank(s)	67	Dead
75-79 years	White	Male	Married (including common law)	1975	Undifferentiated; anaplastic; Grade IV	Blank(s)	Left - origin of primary	Blank(s)	Blank(s)	Blank(s)	Blank(s)	Blank(s)	Blank(s)	Blank(s)	Blank(s)	Blank(s)	Blank(s)	Blank(s)	Blank(s)	Blank(s)	None/Unknown	No/Unknown	Blank(s)	Blank(s)	50	Dead
75-79 years	White	Male	Married (including common law)	1978	Undifferentiated; anaplastic; Grade IV	Blank(s)	Right - origin of primary	Blank(s)	Blank(s)	Blank(s)	Blank(s)	Blank(s)	Blank(s)	Blank(s)	Blank(s)	Blank(s)	Blank(s)	Blank(s)	Blank(s)	Blank(s)	Beam radiation	No/Unknown	Blank(s)	Blank(s)	0	Dead
80-84 years	White	Female	Widowed	1977	Unknown	Blank(s)	Right - origin of primary	Blank(s)	Blank(s)	Blank(s)	Blank(s)	Blank(s)	Blank(s)	Blank(s)	Blank(s)	Blank(s)	Blank(s)	Blank(s)	Blank(s)	Blank(s)	None/Unknown	No/Unknown	Blank(s)	Blank(s)	0	Dead
65-69 years	White	Male	Married (including common law)	1978	Undifferentiated; anaplastic; Grade IV	Blank(s)	Left - origin of primary	Blank(s)	Blank(s)	Blank(s)	Blank(s)	Blank(s)	Blank(s)	Blank(s)	Blank(s)	Blank(s)	Blank(s)	Blank(s)	Blank(s)	Blank(s)	None/Unknown	No/Unknown	Blank(s)	Blank(s)	92	Dead
80-84 years	White	Female	Widowed	1976	Unknown	Blank(s)	Left - origin of primary	Blank(s)	Blank(s)	Blank(s)	Blank(s)	Blank(s)	Blank(s)	Blank(s)	Blank(s)	Blank(s)	Blank(s)	Blank(s)	Blank(s)	Blank(s)	Beam radiation	No/Unknown	Blank(s)	Blank(s)	33	Dead
75-79 years	White	Female	Widowed	1993	Unknown	Blank(s)	Right - origin of primary	Blank(s)	Blank(s)	Blank(s)	Blank(s)	Blank(s)	Blank(s)	Blank(s)	Blank(s)	Blank(s)	Blank(s)	Blank(s)	Blank(s)	Blank(s)	Beam radiation	Yes	Blank(s)	Blank(s)	1	Dead
70-74 years	White	Female	Married (including common law)	1980	Unknown	Blank(s)	Left - origin of primary	Blank(s)	Blank(s)	Blank(s)	Blank(s)	Blank(s)	Blank(s)	Blank(s)	Blank(s)	Blank(s)	Blank(s)	Blank(s)	Blank(s)	Blank(s)	Beam radiation	No/Unknown	Blank(s)	Blank(s)	9	Dead
65-69 years	White	Male	Divorced	1978	Unknown	Blank(s)	Left - origin of primary	Blank(s)	Blank(s)	Blank(s)	Blank(s)	Blank(s)	Blank(s)	Blank(s)	Blank(s)	Blank(s)	Blank(s)	Blank(s)	Blank(s)	Blank(s)	Beam radiation	No/Unknown	Blank(s)	Blank(s)	12	Dead
80-84 years	White	Male	Married (including common law)	1989	Poorly differentiated; Grade III	Blank(s)	Left - origin of primary	Blank(s)	Blank(s)	Blank(s)	Blank(s)	Blank(s)	Blank(s)	Blank(s)	Blank(s)	Blank(s)	Blank(s)	Blank(s)	Blank(s)	Blank(s)	None/Unknown	No/Unknown	Blank(s)	Blank(s)	2	Dead
75-79 years	Black	Male	Widowed	1992	Unknown	Blank(s)	Right - origin of primary	Blank(s)	Blank(s)	Blank(s)	Blank(s)	Blank(s)	Blank(s)	Blank(s)	Blank(s)	Blank(s)	Blank(s)	Blank(s)	Blank(s)	Blank(s)	None/Unknown	No/Unknown	Blank(s)	Blank(s)	4	Dead
70-74 years	White	Male	Widowed	1979	Undifferentiated; anaplastic; Grade IV	Blank(s)	Left - origin of primary	Blank(s)	Blank(s)	Blank(s)	Blank(s)	Blank(s)	Blank(s)	Blank(s)	Blank(s)	Blank(s)	Blank(s)	Blank(s)	Blank(s)	Blank(s)	Beam radiation	Yes	Blank(s)	Blank(s)	2	Dead
65-69 years	White	Male	Married (including common law)	1975	Unknown	Blank(s)	Left - origin of primary	Blank(s)	Blank(s)	Blank(s)	Blank(s)	Blank(s)	Blank(s)	Blank(s)	Blank(s)	Blank(s)	Blank(s)	Blank(s)	Blank(s)	Blank(s)	None/Unknown	No/Unknown	Blank(s)	Blank(s)	1	Dead
70-74 years	Black	Male	Married (including common law)	1980	Poorly differentiated; Grade III	Blank(s)	Right - origin of primary	Blank(s)	Blank(s)	Blank(s)	Blank(s)	Blank(s)	Blank(s)	Blank(s)	Blank(s)	Blank(s)	Blank(s)	Blank(s)	Blank(s)	Blank(s)	Beam radiation	No/Unknown	Blank(s)	Blank(s)	3	Dead
70-74 years	White	Male	Married (including common law)	1975	Unknown	Blank(s)	Right - origin of primary	Blank(s)	Blank(s)	Blank(s)	Blank(s)	Blank(s)	Blank(s)	Blank(s)	Blank(s)	Blank(s)	Blank(s)	Blank(s)	Blank(s)	Blank(s)	None/Unknown	No/Unknown	Blank(s)	Blank(s)	65	Dead
65-69 years	Black	Male	Divorced	1975	Poorly differentiated; Grade III	Blank(s)	Right - origin of primary	Blank(s)	Blank(s)	Blank(s)	Blank(s)	Blank(s)	Blank(s)	Blank(s)	Blank(s)	Blank(s)	Blank(s)	Blank(s)	Blank(s)	Blank(s)	None/Unknown	No/Unknown	Blank(s)	Blank(s)	1	Dead
75-79 years	White	Female	Widowed	2015	Well differentiated; Grade I	Blank(s)	Right - origin of primary	Blank(s)	Blank(s)	Blank(s)	Blank(s)	Blank(s)	Blank(s)	Blank(s)	Blank(s)	IA	T1	N0	M0	33	None/Unknown	No/Unknown	Blank(s)	20	38	Alive
65-69 years	White	Male	Married (including common law)	1978	Poorly differentiated; Grade III	Blank(s)	Right - origin of primary	Blank(s)	Blank(s)	Blank(s)	Blank(s)	Blank(s)	Blank(s)	Blank(s)	Blank(s)	Blank(s)	Blank(s)	Blank(s)	Blank(s)	Blank(s)	None/Unknown	No/Unknown	Blank(s)	Blank(s)	14	Dead
65-69 years	White	Female	Married (including common law)	1977	Moderately differentiated; Grade II	Blank(s)	Right - origin of primary	Blank(s)	Blank(s)	Blank(s)	Blank(s)	Blank(s)	Blank(s)	Blank(s)	Blank(s)	Blank(s)	Blank(s)	Blank(s)	Blank(s)	Blank(s)	None/Unknown	No/Unknown	Blank(s)	Blank(s)	73	Dead
75-79 years	White	Female	Widowed	1979	Poorly differentiated; Grade III	Blank(s)	Right - origin of primary	Blank(s)	Blank(s)	Blank(s)	Blank(s)	Blank(s)	Blank(s)	Blank(s)	Blank(s)	Blank(s)	Blank(s)	Blank(s)	Blank(s)	Blank(s)	Beam radiation	No/Unknown	Blank(s)	Blank(s)	13	Dead
65-69 years	White	Male	Married (including common law)	1980	Undifferentiated; anaplastic; Grade IV	Blank(s)	Left - origin of primary	Blank(s)	Blank(s)	Blank(s)	Blank(s)	Blank(s)	Blank(s)	Blank(s)	Blank(s)	Blank(s)	Blank(s)	Blank(s)	Blank(s)	Blank(s)	Beam radiation	No/Unknown	Blank(s)	Blank(s)	2	Dead
80-84 years	White	Male	Married (including common law)	1976	Unknown	Blank(s)	Right - origin of primary	Blank(s)	Blank(s)	Blank(s)	Blank(s)	Blank(s)	Blank(s)	Blank(s)	Blank(s)	Blank(s)	Blank(s)	Blank(s)	Blank(s)	Blank(s)	None/Unknown	No/Unknown	Blank(s)	Blank(s)	1	Dead
65-69 years	White	Male	Single (never married)	1979	Undifferentiated; anaplastic; Grade IV	Blank(s)	Right - origin of primary	Blank(s)	Blank(s)	Blank(s)	Blank(s)	Blank(s)	Blank(s)	Blank(s)	Blank(s)	Blank(s)	Blank(s)	Blank(s)	Blank(s)	Blank(s)	None/Unknown	Yes	Blank(s)	Blank(s)	22	Dead
75-79 years	White	Female	Widowed	2000	Unknown	Blank(s)	Left - origin of primary	Blank(s)	Blank(s)	Blank(s)	Blank(s)	Blank(s)	Blank(s)	Blank(s)	Blank(s)	Blank(s)	Blank(s)	Blank(s)	Blank(s)	0	None/Unknown	Yes	Blank(s)	Blank(s)	86	Dead
65-69 years	White	Male	Married (including common law)	1980	Undifferentiated; anaplastic; Grade IV	Blank(s)	Right - origin of primary	Blank(s)	Blank(s)	Blank(s)	Blank(s)	Blank(s)	Blank(s)	Blank(s)	Blank(s)	Blank(s)	Blank(s)	Blank(s)	Blank(s)	Blank(s)	None/Unknown	Yes	Blank(s)	Blank(s)	8	Dead
65-69 years	White	Male	Married (including common law)	1979	Poorly differentiated; Grade III	Blank(s)	Right - origin of primary	Blank(s)	Blank(s)	Blank(s)	Blank(s)	Blank(s)	Blank(s)	Blank(s)	Blank(s)	Blank(s)	Blank(s)	Blank(s)	Blank(s)	Blank(s)	Beam radiation	No/Unknown	Blank(s)	Blank(s)	1	Dead
65-69 years	White	Male	Married (including common law)	1976	Unknown	Blank(s)	Left - origin of primary	Blank(s)	Blank(s)	Blank(s)	Blank(s)	Blank(s)	Blank(s)	Blank(s)	Blank(s)	Blank(s)	Blank(s)	Blank(s)	Blank(s)	Blank(s)	Beam radiation	No/Unknown	Blank(s)	Blank(s)	11	Dead
75-79 years	White	Female	Married (including common law)	1984	Poorly differentiated; Grade III	Blank(s)	Left - origin of primary	Blank(s)	Blank(s)	Blank(s)	Blank(s)	Blank(s)	Blank(s)	Blank(s)	Blank(s)	Blank(s)	Blank(s)	Blank(s)	Blank(s)	Blank(s)	None/Unknown	Yes	Blank(s)	Blank(s)	170	Dead
75-79 years	Black	Male	Married (including common law)	1978	Undifferentiated; anaplastic; Grade IV	Blank(s)	Left - origin of primary	Blank(s)	Blank(s)	Blank(s)	Blank(s)	Blank(s)	Blank(s)	Blank(s)	Blank(s)	Blank(s)	Blank(s)	Blank(s)	Blank(s)	Blank(s)	Beam radiation	No/Unknown	Blank(s)	Blank(s)	9	Dead
70-74 years	White	Female	Married (including common law)	1989	Undifferentiated; anaplastic; Grade IV	Blank(s)	Right - origin of primary	Blank(s)	Blank(s)	Blank(s)	Blank(s)	Blank(s)	Blank(s)	Blank(s)	Blank(s)	Blank(s)	Blank(s)	Blank(s)	Blank(s)	Blank(s)	Beam radiation	Yes	Blank(s)	Blank(s)	15	Dead
85+ years	White	Female	Widowed	1987	Undifferentiated; anaplastic; Grade IV	Blank(s)	Left - origin of primary	Blank(s)	Blank(s)	Blank(s)	Blank(s)	Blank(s)	Blank(s)	Blank(s)	Blank(s)	Blank(s)	Blank(s)	Blank(s)	Blank(s)	Blank(s)	Beam radiation	No/Unknown	Blank(s)	Blank(s)	0	Dead
65-69 years	White	Male	Married (including common law)	1977	Undifferentiated; anaplastic; Grade IV	Blank(s)	Left - origin of primary	Blank(s)	Blank(s)	Blank(s)	Blank(s)	Blank(s)	Blank(s)	Blank(s)	Blank(s)	Blank(s)	Blank(s)	Blank(s)	Blank(s)	Blank(s)	None/Unknown	No/Unknown	Blank(s)	Blank(s)	16	Dead
65-69 years	White	Female	Single (never married)	1990	Moderately differentiated; Grade II	Blank(s)	Right - origin of primary	Blank(s)	Blank(s)	Blank(s)	Blank(s)	Blank(s)	Blank(s)	Blank(s)	Blank(s)	Blank(s)	Blank(s)	Blank(s)	Blank(s)	Blank(s)	None/Unknown	No/Unknown	Blank(s)	Blank(s)	2	Dead
65-69 years	White	Male	Married (including common law)	1976	Unknown	Blank(s)	Left - origin of primary	Blank(s)	Blank(s)	Blank(s)	Blank(s)	Blank(s)	Blank(s)	Blank(s)	Blank(s)	Blank(s)	Blank(s)	Blank(s)	Blank(s)	Blank(s)	Beam radiation	No/Unknown	Blank(s)	Blank(s)	2	Dead
80-84 years	White	Male	Married (including common law)	1981	Unknown	Blank(s)	Left - origin of primary	Blank(s)	Blank(s)	Blank(s)	Blank(s)	Blank(s)	Blank(s)	Blank(s)	Blank(s)	Blank(s)	Blank(s)	Blank(s)	Blank(s)	Blank(s)	Beam radiation	No/Unknown	Blank(s)	Blank(s)	16	Dead
80-84 years	White	Female	Widowed	1985	Poorly differentiated; Grade III	Blank(s)	Right - origin of primary	Blank(s)	Blank(s)	Blank(s)	Blank(s)	Blank(s)	Blank(s)	Blank(s)	Blank(s)	Blank(s)	Blank(s)	Blank(s)	Blank(s)	Blank(s)	Beam radiation	No/Unknown	Blank(s)	Blank(s)	3	Dead
70-74 years	White	Male	Widowed	1977	Unknown	Blank(s)	Left - origin of primary	Blank(s)	Blank(s)	Blank(s)	Blank(s)	Blank(s)	Blank(s)	Blank(s)	Blank(s)	Blank(s)	Blank(s)	Blank(s)	Blank(s)	Blank(s)	None/Unknown	No/Unknown	Blank(s)	Blank(s)	19	Dead
75-79 years	White	Male	Married (including common law)	1977	Unknown	Blank(s)	Right - origin of primary	Blank(s)	Blank(s)	Blank(s)	Blank(s)	Blank(s)	Blank(s)	Blank(s)	Blank(s)	Blank(s)	Blank(s)	Blank(s)	Blank(s)	Blank(s)	Beam radiation	Yes	Blank(s)	Blank(s)	7	Dead
65-69 years	White	Female	Married (including common law)	1976	Undifferentiated; anaplastic; Grade IV	Blank(s)	Right - origin of primary	Blank(s)	Blank(s)	Blank(s)	Blank(s)	Blank(s)	Blank(s)	Blank(s)	Blank(s)	Blank(s)	Blank(s)	Blank(s)	Blank(s)	Blank(s)	Beam radiation	No/Unknown	Blank(s)	Blank(s)	154	Dead
70-74 years	White	Male	Married (including common law)	1976	Unknown	Blank(s)	Right - origin of primary	Blank(s)	Blank(s)	Blank(s)	Blank(s)	Blank(s)	Blank(s)	Blank(s)	Blank(s)	Blank(s)	Blank(s)	Blank(s)	Blank(s)	Blank(s)	Beam radiation	No/Unknown	Blank(s)	Blank(s)	12	Dead
70-74 years	White	Female	Married (including common law)	1982	Unknown	Blank(s)	Left - origin of primary	Blank(s)	Blank(s)	Blank(s)	Blank(s)	Blank(s)	Blank(s)	Blank(s)	Blank(s)	Blank(s)	Blank(s)	Blank(s)	Blank(s)	Blank(s)	Beam radiation	No/Unknown	Blank(s)	Blank(s)	20	Dead
80-84 years	White	Male	Married (including common law)	1980	Poorly differentiated; Grade III	Blank(s)	Right - origin of primary	Blank(s)	Blank(s)	Blank(s)	Blank(s)	Blank(s)	Blank(s)	Blank(s)	Blank(s)	Blank(s)	Blank(s)	Blank(s)	Blank(s)	Blank(s)	None/Unknown	No/Unknown	Blank(s)	Blank(s)	13	Dead
75-79 years	White	Male	Married (including common law)	1981	Poorly differentiated; Grade III	Blank(s)	Right - origin of primary	Blank(s)	Blank(s)	Blank(s)	Blank(s)	Blank(s)	Blank(s)	Blank(s)	Blank(s)	Blank(s)	Blank(s)	Blank(s)	Blank(s)	Blank(s)	None/Unknown	No/Unknown	Blank(s)	Blank(s)	77	Dead
65-69 years	White	Female	Married (including common law)	1991	Poorly differentiated; Grade III	Blank(s)	Left - origin of primary	Blank(s)	Blank(s)	Blank(s)	Blank(s)	Blank(s)	Blank(s)	Blank(s)	Blank(s)	Blank(s)	Blank(s)	Blank(s)	Blank(s)	Blank(s)	Beam radiation	Yes	Blank(s)	Blank(s)	7	Dead
70-74 years	White	Male	Married (including common law)	1980	Undifferentiated; anaplastic; Grade IV	Blank(s)	Left - origin of primary	Blank(s)	Blank(s)	Blank(s)	Blank(s)	Blank(s)	Blank(s)	Blank(s)	Blank(s)	Blank(s)	Blank(s)	Blank(s)	Blank(s)	Blank(s)	Beam radiation	Yes	Blank(s)	Blank(s)	3	Dead
75-79 years	White	Male	Single (never married)	1976	Poorly differentiated; Grade III	Blank(s)	Left - origin of primary	Blank(s)	Blank(s)	Blank(s)	Blank(s)	Blank(s)	Blank(s)	Blank(s)	Blank(s)	Blank(s)	Blank(s)	Blank(s)	Blank(s)	Blank(s)	Beam radiation	No/Unknown	Blank(s)	Blank(s)	8	Dead
65-69 years	White	Female	Divorced	1986	Poorly differentiated; Grade III	Blank(s)	Left - origin of primary	Blank(s)	Blank(s)	Blank(s)	Blank(s)	Blank(s)	Blank(s)	Blank(s)	Blank(s)	Blank(s)	Blank(s)	Blank(s)	Blank(s)	Blank(s)	None/Unknown	Yes	Blank(s)	Blank(s)	9	Dead
75-79 years	White	Male	Single (never married)	2016	Moderately differentiated; Grade II	Blank(s)	Left - origin of primary	Blank(s)	Blank(s)	Blank(s)	Blank(s)	1A	p1B	c0	c0	1A	p1B	c0	c0	21	None/Unknown	No/Unknown	24	24	27	Alive
65-69 years	White	Female	Widowed	1978	Unknown	Blank(s)	Left - origin of primary	Blank(s)	Blank(s)	Blank(s)	Blank(s)	Blank(s)	Blank(s)	Blank(s)	Blank(s)	Blank(s)	Blank(s)	Blank(s)	Blank(s)	Blank(s)	None/Unknown	No/Unknown	Blank(s)	Blank(s)	1	Dead
75-79 years	White	Male	Widowed	1980	Poorly differentiated; Grade III	Blank(s)	Left - origin of primary	Blank(s)	Blank(s)	Blank(s)	Blank(s)	Blank(s)	Blank(s)	Blank(s)	Blank(s)	Blank(s)	Blank(s)	Blank(s)	Blank(s)	Blank(s)	Beam radiation	No/Unknown	Blank(s)	Blank(s)	3	Dead
70-74 years	White	Male	Married (including common law)	1976	Well differentiated; Grade I	Blank(s)	Left - origin of primary	Blank(s)	Blank(s)	Blank(s)	Blank(s)	Blank(s)	Blank(s)	Blank(s)	Blank(s)	Blank(s)	Blank(s)	Blank(s)	Blank(s)	Blank(s)	Beam radiation	No/Unknown	Blank(s)	Blank(s)	10	Dead
65-69 years	White	Female	Married (including common law)	1978	Undifferentiated; anaplastic; Grade IV	Blank(s)	Bilateral, single primary	Blank(s)	Blank(s)	Blank(s)	Blank(s)	Blank(s)	Blank(s)	Blank(s)	Blank(s)	Blank(s)	Blank(s)	Blank(s)	Blank(s)	Blank(s)	Beam radiation	No/Unknown	Blank(s)	Blank(s)	1	Dead
65-69 years	White	Male	Married (including common law)	1980	Undifferentiated; anaplastic; Grade IV	Blank(s)	Right - origin of primary	Blank(s)	Blank(s)	Blank(s)	Blank(s)	Blank(s)	Blank(s)	Blank(s)	Blank(s)	Blank(s)	Blank(s)	Blank(s)	Blank(s)	Blank(s)	Beam radiation	Yes	Blank(s)	Blank(s)	9	Dead
65-69 years	White	Male	Married (including common law)	1977	Undifferentiated; anaplastic; Grade IV	Blank(s)	Right - origin of primary	Blank(s)	Blank(s)	Blank(s)	Blank(s)	Blank(s)	Blank(s)	Blank(s)	Blank(s)	Blank(s)	Blank(s)	Blank(s)	Blank(s)	Blank(s)	None/Unknown	No/Unknown	Blank(s)	Blank(s)	3	Dead
65-69 years	White	Male	Single (never married)	1981	Poorly differentiated; Grade III	Blank(s)	Right - origin of primary	Blank(s)	Blank(s)	Blank(s)	Blank(s)	Blank(s)	Blank(s)	Blank(s)	Blank(s)	Blank(s)	Blank(s)	Blank(s)	Blank(s)	Blank(s)	None/Unknown	No/Unknown	Blank(s)	Blank(s)	7	Dead
65-69 years	Black	Male	Married (including common law)	1978	Poorly differentiated; Grade III	Blank(s)	Left - origin of primary	Blank(s)	Blank(s)	Blank(s)	Blank(s)	Blank(s)	Blank(s)	Blank(s)	Blank(s)	Blank(s)	Blank(s)	Blank(s)	Blank(s)	Blank(s)	Beam radiation	No/Unknown	Blank(s)	Blank(s)	16	Dead
70-74 years	White	Female	Widowed	1976	Moderately differentiated; Grade II	Blank(s)	Left - origin of primary	Blank(s)	Blank(s)	Blank(s)	Blank(s)	Blank(s)	Blank(s)	Blank(s)	Blank(s)	Blank(s)	Blank(s)	Blank(s)	Blank(s)	Blank(s)	Beam radiation	No/Unknown	Blank(s)	Blank(s)	1	Dead
80-84 years	White	Male	Married (including common law)	1985	Unknown	Blank(s)	Left - origin of primary	Blank(s)	Blank(s)	Blank(s)	Blank(s)	Blank(s)	Blank(s)	Blank(s)	Blank(s)	Blank(s)	Blank(s)	Blank(s)	Blank(s)	Blank(s)	Beam radiation	No/Unknown	Blank(s)	Blank(s)	0	Dead
65-69 years	White	Male	Married (including common law)	1976	Poorly differentiated; Grade III	Blank(s)	Right - origin of primary	Blank(s)	Blank(s)	Blank(s)	Blank(s)	Blank(s)	Blank(s)	Blank(s)	Blank(s)	Blank(s)	Blank(s)	Blank(s)	Blank(s)	Blank(s)	Beam radiation	No/Unknown	Blank(s)	Blank(s)	28	Dead
80-84 years	White	Female	Married (including common law)	2008	Poorly differentiated; Grade III	Blank(s)	Left - origin of primary	Blank(s)	Blank(s)	Blank(s)	Blank(s)	Blank(s)	Blank(s)	Blank(s)	Blank(s)	UNK Stage	TX	NX	MX	0	None/Unknown	No/Unknown	Blank(s)	999	1	Dead
75-79 years	White	Male	Married (including common law)	1978	Undifferentiated; anaplastic; Grade IV	Blank(s)	Right - origin of primary	Blank(s)	Blank(s)	Blank(s)	Blank(s)	Blank(s)	Blank(s)	Blank(s)	Blank(s)	Blank(s)	Blank(s)	Blank(s)	Blank(s)	Blank(s)	Beam radiation	No/Unknown	Blank(s)	Blank(s)	17	Dead
75-79 years	White	Male	Widowed	1979	Poorly differentiated; Grade III	Blank(s)	Left - origin of primary	Blank(s)	Blank(s)	Blank(s)	Blank(s)	Blank(s)	Blank(s)	Blank(s)	Blank(s)	Blank(s)	Blank(s)	Blank(s)	Blank(s)	Blank(s)	None/Unknown	No/Unknown	Blank(s)	Blank(s)	0	Dead
65-69 years	Black	Male	Married (including common law)	1983	Unknown	Blank(s)	Left - origin of primary	Blank(s)	Blank(s)	Blank(s)	Blank(s)	Blank(s)	Blank(s)	Blank(s)	Blank(s)	Blank(s)	Blank(s)	Blank(s)	Blank(s)	Blank(s)	None/Unknown	No/Unknown	Blank(s)	Blank(s)	44	Dead
75-79 years	White	Female	Married (including common law)	1977	Unknown	Blank(s)	Paired site, but no information concerning laterality	Blank(s)	Blank(s)	Blank(s)	Blank(s)	Blank(s)	Blank(s)	Blank(s)	Blank(s)	Blank(s)	Blank(s)	Blank(s)	Blank(s)	Blank(s)	Beam radiation	No/Unknown	Blank(s)	Blank(s)	0	Dead
65-69 years	White	Male	Married (including common law)	1980	Poorly differentiated; Grade III	Blank(s)	Right - origin of primary	Blank(s)	Blank(s)	Blank(s)	Blank(s)	Blank(s)	Blank(s)	Blank(s)	Blank(s)	Blank(s)	Blank(s)	Blank(s)	Blank(s)	Blank(s)	None/Unknown	No/Unknown	Blank(s)	Blank(s)	3	Dead
70-74 years	White	Female	Widowed	1978	Unknown	Blank(s)	Left - origin of primary	Blank(s)	Blank(s)	Blank(s)	Blank(s)	Blank(s)	Blank(s)	Blank(s)	Blank(s)	Blank(s)	Blank(s)	Blank(s)	Blank(s)	Blank(s)	None/Unknown	No/Unknown	Blank(s)	Blank(s)	147	Dead
70-74 years	White	Male	Married (including common law)	1977	Poorly differentiated; Grade III	Blank(s)	Right - origin of primary	Blank(s)	Blank(s)	Blank(s)	Blank(s)	Blank(s)	Blank(s)	Blank(s)	Blank(s)	Blank(s)	Blank(s)	Blank(s)	Blank(s)	Blank(s)	None/Unknown	No/Unknown	Blank(s)	Blank(s)	0	Dead
65-69 years	White	Male	Married (including common law)	1984	Poorly differentiated; Grade III	Blank(s)	Right - origin of primary	Blank(s)	Blank(s)	Blank(s)	Blank(s)	Blank(s)	Blank(s)	Blank(s)	Blank(s)	Blank(s)	Blank(s)	Blank(s)	Blank(s)	Blank(s)	Beam radiation	No/Unknown	Blank(s)	Blank(s)	11	Dead
65-69 years	White	Male	Married (including common law)	1977	Undifferentiated; anaplastic; Grade IV	Blank(s)	Left - origin of primary	Blank(s)	Blank(s)	Blank(s)	Blank(s)	Blank(s)	Blank(s)	Blank(s)	Blank(s)	Blank(s)	Blank(s)	Blank(s)	Blank(s)	Blank(s)	Beam radiation	No/Unknown	Blank(s)	Blank(s)	6	Dead
80-84 years	White	Female	Married (including common law)	2001	Undifferentiated; anaplastic; Grade IV	Blank(s)	Left - origin of primary	Blank(s)	Blank(s)	Blank(s)	Blank(s)	Blank(s)	Blank(s)	Blank(s)	Blank(s)	Blank(s)	Blank(s)	Blank(s)	Blank(s)	30	None/Unknown	No/Unknown	Blank(s)	Blank(s)	18	Dead
85+ years	Black	Female	Widowed	1992	Undifferentiated; anaplastic; Grade IV	Blank(s)	Right - origin of primary	Blank(s)	Blank(s)	Blank(s)	Blank(s)	Blank(s)	Blank(s)	Blank(s)	Blank(s)	Blank(s)	Blank(s)	Blank(s)	Blank(s)	Blank(s)	None/Unknown	No/Unknown	Blank(s)	Blank(s)	0	Dead
65-69 years	White	Female	Widowed	1978	Well differentiated; Grade I	Blank(s)	Left - origin of primary	Blank(s)	Blank(s)	Blank(s)	Blank(s)	Blank(s)	Blank(s)	Blank(s)	Blank(s)	Blank(s)	Blank(s)	Blank(s)	Blank(s)	Blank(s)	None/Unknown	No/Unknown	Blank(s)	Blank(s)	0	Dead
65-69 years	White	Female	Married (including common law)	2000	Poorly differentiated; Grade III	Blank(s)	Right - origin of primary	Blank(s)	Blank(s)	Blank(s)	Blank(s)	Blank(s)	Blank(s)	Blank(s)	Blank(s)	Blank(s)	Blank(s)	Blank(s)	Blank(s)	0	Beam radiation	No/Unknown	Blank(s)	Blank(s)	16	Dead
65-69 years	Black	Male	Widowed	1978	Unknown	Blank(s)	Right - origin of primary	Blank(s)	Blank(s)	Blank(s)	Blank(s)	Blank(s)	Blank(s)	Blank(s)	Blank(s)	Blank(s)	Blank(s)	Blank(s)	Blank(s)	Blank(s)	None/Unknown	No/Unknown	Blank(s)	Blank(s)	12	Dead
65-69 years	White	Male	Married (including common law)	1979	Poorly differentiated; Grade III	Blank(s)	Left - origin of primary	Blank(s)	Blank(s)	Blank(s)	Blank(s)	Blank(s)	Blank(s)	Blank(s)	Blank(s)	Blank(s)	Blank(s)	Blank(s)	Blank(s)	Blank(s)	Beam radiation	No/Unknown	Blank(s)	Blank(s)	5	Dead
65-69 years	White	Female	Married (including common law)	1990	Poorly differentiated; Grade III	Blank(s)	Right - origin of primary	Blank(s)	Blank(s)	Blank(s)	Blank(s)	Blank(s)	Blank(s)	Blank(s)	Blank(s)	Blank(s)	Blank(s)	Blank(s)	Blank(s)	Blank(s)	Beam radiation	No/Unknown	Blank(s)	Blank(s)	142	Dead
85+ years	Other (American Indian/AK Native, Asian/Pacific Islander)	Male	Married (including common law)	2012	Poorly differentiated; Grade III	Blank(s)	Right - origin of primary	Blank(s)	Blank(s)	Blank(s)	Blank(s)	Blank(s)	Blank(s)	Blank(s)	Blank(s)	IV	T2	N2	M1	0	None/Unknown	No/Unknown	Blank(s)	31	0	Dead
70-74 years	Black	Male	Married (including common law)	1980	Undifferentiated; anaplastic; Grade IV	Blank(s)	Right - origin of primary	Blank(s)	Blank(s)	Blank(s)	Blank(s)	Blank(s)	Blank(s)	Blank(s)	Blank(s)	Blank(s)	Blank(s)	Blank(s)	Blank(s)	Blank(s)	Beam radiation	Yes	Blank(s)	Blank(s)	5	Dead
85+ years	White	Female	Widowed	1991	Poorly differentiated; Grade III	Blank(s)	Left - origin of primary	Blank(s)	Blank(s)	Blank(s)	Blank(s)	Blank(s)	Blank(s)	Blank(s)	Blank(s)	Blank(s)	Blank(s)	Blank(s)	Blank(s)	Blank(s)	Beam radiation	No/Unknown	Blank(s)	Blank(s)	1	Dead
75-79 years	White	Male	Married (including common law)	1978	Poorly differentiated; Grade III	Blank(s)	Left - origin of primary	Blank(s)	Blank(s)	Blank(s)	Blank(s)	Blank(s)	Blank(s)	Blank(s)	Blank(s)	Blank(s)	Blank(s)	Blank(s)	Blank(s)	Blank(s)	Beam radiation	No/Unknown	Blank(s)	Blank(s)	1	Dead
75-79 years	White	Female	Widowed	1992	Moderately differentiated; Grade II	Blank(s)	Right - origin of primary	Blank(s)	Blank(s)	Blank(s)	Blank(s)	Blank(s)	Blank(s)	Blank(s)	Blank(s)	Blank(s)	Blank(s)	Blank(s)	Blank(s)	Blank(s)	None/Unknown	No/Unknown	Blank(s)	Blank(s)	33	Dead
65-69 years	White	Female	Divorced	1979	Undifferentiated; anaplastic; Grade IV	Blank(s)	Left - origin of primary	Blank(s)	Blank(s)	Blank(s)	Blank(s)	Blank(s)	Blank(s)	Blank(s)	Blank(s)	Blank(s)	Blank(s)	Blank(s)	Blank(s)	Blank(s)	Beam radiation	No/Unknown	Blank(s)	Blank(s)	8	Dead
70-74 years	White	Female	Widowed	1980	Undifferentiated; anaplastic; Grade IV	Blank(s)	Right - origin of primary	Blank(s)	Blank(s)	Blank(s)	Blank(s)	Blank(s)	Blank(s)	Blank(s)	Blank(s)	Blank(s)	Blank(s)	Blank(s)	Blank(s)	Blank(s)	Beam radiation	No/Unknown	Blank(s)	Blank(s)	5	Dead
70-74 years	White	Male	Married (including common law)	1979	Poorly differentiated; Grade III	Blank(s)	Right - origin of primary	Blank(s)	Blank(s)	Blank(s)	Blank(s)	Blank(s)	Blank(s)	Blank(s)	Blank(s)	Blank(s)	Blank(s)	Blank(s)	Blank(s)	Blank(s)	Beam radiation	No/Unknown	Blank(s)	Blank(s)	15	Dead
70-74 years	White	Male	Unknown	1979	Undifferentiated; anaplastic; Grade IV	Blank(s)	Left - origin of primary	Blank(s)	Blank(s)	Blank(s)	Blank(s)	Blank(s)	Blank(s)	Blank(s)	Blank(s)	Blank(s)	Blank(s)	Blank(s)	Blank(s)	Blank(s)	Beam radiation	Yes	Blank(s)	Blank(s)	18	Dead
80-84 years	White	Female	Married (including common law)	1978	Poorly differentiated; Grade III	Blank(s)	Right - origin of primary	Blank(s)	Blank(s)	Blank(s)	Blank(s)	Blank(s)	Blank(s)	Blank(s)	Blank(s)	Blank(s)	Blank(s)	Blank(s)	Blank(s)	Blank(s)	Beam radiation	No/Unknown	Blank(s)	Blank(s)	34	Dead
70-74 years	White	Male	Married (including common law)	1987	Poorly differentiated; Grade III	Blank(s)	Left - origin of primary	Blank(s)	Blank(s)	Blank(s)	Blank(s)	Blank(s)	Blank(s)	Blank(s)	Blank(s)	Blank(s)	Blank(s)	Blank(s)	Blank(s)	Blank(s)	None/Unknown	No/Unknown	Blank(s)	Blank(s)	32	Dead
65-69 years	White	Female	Widowed	1977	Poorly differentiated; Grade III	Blank(s)	Left - origin of primary	Blank(s)	Blank(s)	Blank(s)	Blank(s)	Blank(s)	Blank(s)	Blank(s)	Blank(s)	Blank(s)	Blank(s)	Blank(s)	Blank(s)	Blank(s)	None/Unknown	No/Unknown	Blank(s)	Blank(s)	67	Dead
70-74 years	White	Female	Widowed	1998	Unknown	Blank(s)	Right - origin of primary	Blank(s)	Blank(s)	Blank(s)	Blank(s)	Blank(s)	Blank(s)	Blank(s)	Blank(s)	Blank(s)	Blank(s)	Blank(s)	Blank(s)	0	None/Unknown	Yes	Blank(s)	Blank(s)	6	Dead
70-74 years	White	Male	Married (including common law)	1980	Poorly differentiated; Grade III	Blank(s)	Right - origin of primary	Blank(s)	Blank(s)	Blank(s)	Blank(s)	Blank(s)	Blank(s)	Blank(s)	Blank(s)	Blank(s)	Blank(s)	Blank(s)	Blank(s)	Blank(s)	None/Unknown	No/Unknown	Blank(s)	Blank(s)	36	Dead
85+ years	White	Female	Widowed	1980	Undifferentiated; anaplastic; Grade IV	Blank(s)	Right - origin of primary	Blank(s)	Blank(s)	Blank(s)	Blank(s)	Blank(s)	Blank(s)	Blank(s)	Blank(s)	Blank(s)	Blank(s)	Blank(s)	Blank(s)	Blank(s)	Beam radiation	No/Unknown	Blank(s)	Blank(s)	6	Dead
65-69 years	Other (American Indian/AK Native, Asian/Pacific Islander)	Female	Married (including common law)	1992	Poorly differentiated; Grade III	Blank(s)	Left - origin of primary	Blank(s)	Blank(s)	Blank(s)	Blank(s)	Blank(s)	Blank(s)	Blank(s)	Blank(s)	Blank(s)	Blank(s)	Blank(s)	Blank(s)	Blank(s)	None/Unknown	No/Unknown	Blank(s)	Blank(s)	70	Dead
65-69 years	White	Female	Single (never married)	1978	Unknown	Blank(s)	Bilateral, single primary	Blank(s)	Blank(s)	Blank(s)	Blank(s)	Blank(s)	Blank(s)	Blank(s)	Blank(s)	Blank(s)	Blank(s)	Blank(s)	Blank(s)	Blank(s)	Beam radiation	Yes	Blank(s)	Blank(s)	11	Dead
80-84 years	White	Female	Widowed	2007	Poorly differentiated; Grade III	Blank(s)	Left - origin of primary	Blank(s)	Blank(s)	Blank(s)	Blank(s)	Blank(s)	Blank(s)	Blank(s)	Blank(s)	IIIA	T2	N2	M0	0	None/Unknown	Yes	Blank(s)	15	6	Dead
75-79 years	White	Female	Divorced	1979	Undifferentiated; anaplastic; Grade IV	Blank(s)	Right - origin of primary	Blank(s)	Blank(s)	Blank(s)	Blank(s)	Blank(s)	Blank(s)	Blank(s)	Blank(s)	Blank(s)	Blank(s)	Blank(s)	Blank(s)	Blank(s)	Beam radiation	Yes	Blank(s)	Blank(s)	1	Dead
65-69 years	White	Male	Married (including common law)	1978	Moderately differentiated; Grade II	Blank(s)	Right - origin of primary	Blank(s)	Blank(s)	Blank(s)	Blank(s)	Blank(s)	Blank(s)	Blank(s)	Blank(s)	Blank(s)	Blank(s)	Blank(s)	Blank(s)	Blank(s)	None/Unknown	No/Unknown	Blank(s)	Blank(s)	63	Dead
70-74 years	White	Female	Single (never married)	1996	Poorly differentiated; Grade III	Blank(s)	Left - origin of primary	Blank(s)	Blank(s)	Blank(s)	Blank(s)	Blank(s)	Blank(s)	Blank(s)	Blank(s)	Blank(s)	Blank(s)	Blank(s)	Blank(s)	Blank(s)	Beam radiation	Yes	Blank(s)	Blank(s)	11	Dead
80-84 years	White	Male	Widowed	1977	Unknown	Blank(s)	Bilateral, single primary	Blank(s)	Blank(s)	Blank(s)	Blank(s)	Blank(s)	Blank(s)	Blank(s)	Blank(s)	Blank(s)	Blank(s)	Blank(s)	Blank(s)	Blank(s)	None/Unknown	No/Unknown	Blank(s)	Blank(s)	0	Dead
65-69 years	White	Male	Married (including common law)	1979	Undifferentiated; anaplastic; Grade IV	Blank(s)	Paired site, but no information concerning laterality	Blank(s)	Blank(s)	Blank(s)	Blank(s)	Blank(s)	Blank(s)	Blank(s)	Blank(s)	Blank(s)	Blank(s)	Blank(s)	Blank(s)	Blank(s)	None/Unknown	No/Unknown	Blank(s)	Blank(s)	2	Dead
65-69 years	White	Female	Single (never married)	1978	Unknown	Blank(s)	Right - origin of primary	Blank(s)	Blank(s)	Blank(s)	Blank(s)	Blank(s)	Blank(s)	Blank(s)	Blank(s)	Blank(s)	Blank(s)	Blank(s)	Blank(s)	Blank(s)	None/Unknown	No/Unknown	Blank(s)	Blank(s)	8	Dead
75-79 years	White	Female	Widowed	1989	Unknown	Blank(s)	Left - origin of primary	Blank(s)	Blank(s)	Blank(s)	Blank(s)	Blank(s)	Blank(s)	Blank(s)	Blank(s)	Blank(s)	Blank(s)	Blank(s)	Blank(s)	Blank(s)	Beam radiation	No/Unknown	Blank(s)	Blank(s)	10	Dead
80-84 years	White	Female	Widowed	1979	Unknown	Blank(s)	Right - origin of primary	Blank(s)	Blank(s)	Blank(s)	Blank(s)	Blank(s)	Blank(s)	Blank(s)	Blank(s)	Blank(s)	Blank(s)	Blank(s)	Blank(s)	Blank(s)	None/Unknown	No/Unknown	Blank(s)	Blank(s)	3	Dead
75-79 years	White	Male	Married (including common law)	1980	Undifferentiated; anaplastic; Grade IV	Blank(s)	Right - origin of primary	Blank(s)	Blank(s)	Blank(s)	Blank(s)	Blank(s)	Blank(s)	Blank(s)	Blank(s)	Blank(s)	Blank(s)	Blank(s)	Blank(s)	Blank(s)	Beam radiation	Yes	Blank(s)	Blank(s)	2	Dead
70-74 years	White	Female	Widowed	1979	Unknown	Blank(s)	Right - origin of primary	Blank(s)	Blank(s)	Blank(s)	Blank(s)	Blank(s)	Blank(s)	Blank(s)	Blank(s)	Blank(s)	Blank(s)	Blank(s)	Blank(s)	Blank(s)	Beam radiation	Yes	Blank(s)	Blank(s)	6	Dead
75-79 years	White	Male	Married (including common law)	1977	Undifferentiated; anaplastic; Grade IV	Blank(s)	Paired site, but no information concerning laterality	Blank(s)	Blank(s)	Blank(s)	Blank(s)	Blank(s)	Blank(s)	Blank(s)	Blank(s)	Blank(s)	Blank(s)	Blank(s)	Blank(s)	Blank(s)	None/Unknown	Yes	Blank(s)	Blank(s)	0	Dead
70-74 years	Black	Female	Widowed	1985	Unknown	Blank(s)	Right - origin of primary	Blank(s)	Blank(s)	Blank(s)	Blank(s)	Blank(s)	Blank(s)	Blank(s)	Blank(s)	Blank(s)	Blank(s)	Blank(s)	Blank(s)	Blank(s)	Beam radiation	No/Unknown	Blank(s)	Blank(s)	0	Dead
70-74 years	White	Female	Married (including common law)	1986	Moderately differentiated; Grade II	Blank(s)	Left - origin of primary	Blank(s)	Blank(s)	Blank(s)	Blank(s)	Blank(s)	Blank(s)	Blank(s)	Blank(s)	Blank(s)	Blank(s)	Blank(s)	Blank(s)	Blank(s)	None/Unknown	No/Unknown	Blank(s)	Blank(s)	134	Dead
75-79 years	White	Male	Married (including common law)	1978	Undifferentiated; anaplastic; Grade IV	Blank(s)	Left - origin of primary	Blank(s)	Blank(s)	Blank(s)	Blank(s)	Blank(s)	Blank(s)	Blank(s)	Blank(s)	Blank(s)	Blank(s)	Blank(s)	Blank(s)	Blank(s)	None/Unknown	No/Unknown	Blank(s)	Blank(s)	4	Dead
80-84 years	White	Female	Widowed	1997	Well differentiated; Grade I	Blank(s)	Left - origin of primary	Blank(s)	Blank(s)	Blank(s)	Blank(s)	Blank(s)	Blank(s)	Blank(s)	Blank(s)	Blank(s)	Blank(s)	Blank(s)	Blank(s)	Blank(s)	Beam radiation	No/Unknown	Blank(s)	Blank(s)	2	Dead
65-69 years	White	Female	Married (including common law)	1992	Undifferentiated; anaplastic; Grade IV	Blank(s)	Left - origin of primary	Blank(s)	Blank(s)	Blank(s)	Blank(s)	Blank(s)	Blank(s)	Blank(s)	Blank(s)	Blank(s)	Blank(s)	Blank(s)	Blank(s)	Blank(s)	None/Unknown	No/Unknown	Blank(s)	Blank(s)	88	Dead
75-79 years	White	Female	Widowed	1977	Unknown	Blank(s)	Left - origin of primary	Blank(s)	Blank(s)	Blank(s)	Blank(s)	Blank(s)	Blank(s)	Blank(s)	Blank(s)	Blank(s)	Blank(s)	Blank(s)	Blank(s)	Blank(s)	Beam radiation	No/Unknown	Blank(s)	Blank(s)	37	Dead
75-79 years	White	Female	Married (including common law)	1979	Poorly differentiated; Grade III	Blank(s)	Left - origin of primary	Blank(s)	Blank(s)	Blank(s)	Blank(s)	Blank(s)	Blank(s)	Blank(s)	Blank(s)	Blank(s)	Blank(s)	Blank(s)	Blank(s)	Blank(s)	None/Unknown	No/Unknown	Blank(s)	Blank(s)	89	Dead
65-69 years	Black	Female	Married (including common law)	1999	Undifferentiated; anaplastic; Grade IV	Blank(s)	Left - origin of primary	Blank(s)	Blank(s)	Blank(s)	Blank(s)	Blank(s)	Blank(s)	Blank(s)	Blank(s)	Blank(s)	Blank(s)	Blank(s)	Blank(s)	0	None/Unknown	No/Unknown	Blank(s)	Blank(s)	0	Dead
65-69 years	Black	Male	Married (including common law)	1981	Poorly differentiated; Grade III	Blank(s)	Right - origin of primary	Blank(s)	Blank(s)	Blank(s)	Blank(s)	Blank(s)	Blank(s)	Blank(s)	Blank(s)	Blank(s)	Blank(s)	Blank(s)	Blank(s)	Blank(s)	Beam radiation	No/Unknown	Blank(s)	Blank(s)	119	Dead
65-69 years	White	Male	Married (including common law)	1977	Unknown	Blank(s)	Right - origin of primary	Blank(s)	Blank(s)	Blank(s)	Blank(s)	Blank(s)	Blank(s)	Blank(s)	Blank(s)	Blank(s)	Blank(s)	Blank(s)	Blank(s)	Blank(s)	Beam radiation	Yes	Blank(s)	Blank(s)	33	Dead
70-74 years	Other (American Indian/AK Native, Asian/Pacific Islander)	Male	Married (including common law)	1994	Moderately differentiated; Grade II	Blank(s)	Right - origin of primary	Blank(s)	Blank(s)	Blank(s)	Blank(s)	Blank(s)	Blank(s)	Blank(s)	Blank(s)	Blank(s)	Blank(s)	Blank(s)	Blank(s)	Blank(s)	Beam radiation	No/Unknown	Blank(s)	Blank(s)	12	Dead
70-74 years	White	Male	Unknown	1980	Undifferentiated; anaplastic; Grade IV	Blank(s)	Right - origin of primary	Blank(s)	Blank(s)	Blank(s)	Blank(s)	Blank(s)	Blank(s)	Blank(s)	Blank(s)	Blank(s)	Blank(s)	Blank(s)	Blank(s)	Blank(s)	Beam radiation	Yes	Blank(s)	Blank(s)	10	Dead
80-84 years	White	Male	Married (including common law)	1980	Unknown	Blank(s)	Right - origin of primary	Blank(s)	Blank(s)	Blank(s)	Blank(s)	Blank(s)	Blank(s)	Blank(s)	Blank(s)	Blank(s)	Blank(s)	Blank(s)	Blank(s)	Blank(s)	Beam radiation	No/Unknown	Blank(s)	Blank(s)	16	Dead
75-79 years	White	Male	Married (including common law)	1982	Unknown	Blank(s)	Right - origin of primary	Blank(s)	Blank(s)	Blank(s)	Blank(s)	Blank(s)	Blank(s)	Blank(s)	Blank(s)	Blank(s)	Blank(s)	Blank(s)	Blank(s)	Blank(s)	None/Unknown	No/Unknown	Blank(s)	Blank(s)	133	Dead
80-84 years	White	Male	Married (including common law)	1976	Unknown	Blank(s)	Right - origin of primary	Blank(s)	Blank(s)	Blank(s)	Blank(s)	Blank(s)	Blank(s)	Blank(s)	Blank(s)	Blank(s)	Blank(s)	Blank(s)	Blank(s)	Blank(s)	Beam radiation	No/Unknown	Blank(s)	Blank(s)	2	Dead
65-69 years	White	Female	Widowed	1979	Undifferentiated; anaplastic; Grade IV	Blank(s)	Left - origin of primary	Blank(s)	Blank(s)	Blank(s)	Blank(s)	Blank(s)	Blank(s)	Blank(s)	Blank(s)	Blank(s)	Blank(s)	Blank(s)	Blank(s)	Blank(s)	Beam radiation	No/Unknown	Blank(s)	Blank(s)	12	Dead
70-74 years	White	Female	Married (including common law)	1993	Unknown	Blank(s)	Left - origin of primary	Blank(s)	Blank(s)	Blank(s)	Blank(s)	Blank(s)	Blank(s)	Blank(s)	Blank(s)	Blank(s)	Blank(s)	Blank(s)	Blank(s)	Blank(s)	Beam radiation	No/Unknown	Blank(s)	Blank(s)	11	Dead
70-74 years	White	Male	Married (including common law)	1982	Unknown	Blank(s)	Right - origin of primary	Blank(s)	Blank(s)	Blank(s)	Blank(s)	Blank(s)	Blank(s)	Blank(s)	Blank(s)	Blank(s)	Blank(s)	Blank(s)	Blank(s)	Blank(s)	Beam radiation	No/Unknown	Blank(s)	Blank(s)	4	Dead
65-69 years	White	Male	Widowed	1978	Undifferentiated; anaplastic; Grade IV	Blank(s)	Bilateral, single primary	Blank(s)	Blank(s)	Blank(s)	Blank(s)	Blank(s)	Blank(s)	Blank(s)	Blank(s)	Blank(s)	Blank(s)	Blank(s)	Blank(s)	Blank(s)	None/Unknown	No/Unknown	Blank(s)	Blank(s)	0	Dead
65-69 years	Black	Male	Married (including common law)	1980	Undifferentiated; anaplastic; Grade IV	Blank(s)	Right - origin of primary	Blank(s)	Blank(s)	Blank(s)	Blank(s)	Blank(s)	Blank(s)	Blank(s)	Blank(s)	Blank(s)	Blank(s)	Blank(s)	Blank(s)	Blank(s)	Beam radiation	No/Unknown	Blank(s)	Blank(s)	3	Dead
70-74 years	White	Female	Widowed	1977	Undifferentiated; anaplastic; Grade IV	Blank(s)	Right - origin of primary	Blank(s)	Blank(s)	Blank(s)	Blank(s)	Blank(s)	Blank(s)	Blank(s)	Blank(s)	Blank(s)	Blank(s)	Blank(s)	Blank(s)	Blank(s)	None/Unknown	Yes	Blank(s)	Blank(s)	2	Dead
70-74 years	White	Female	Separated	1989	Undifferentiated; anaplastic; Grade IV	Blank(s)	Left - origin of primary	Blank(s)	Blank(s)	Blank(s)	Blank(s)	Blank(s)	Blank(s)	Blank(s)	Blank(s)	Blank(s)	Blank(s)	Blank(s)	Blank(s)	Blank(s)	None/Unknown	No/Unknown	Blank(s)	Blank(s)	67	Dead
65-69 years	White	Female	Married (including common law)	1977	Poorly differentiated; Grade III	Blank(s)	Right - origin of primary	Blank(s)	Blank(s)	Blank(s)	Blank(s)	Blank(s)	Blank(s)	Blank(s)	Blank(s)	Blank(s)	Blank(s)	Blank(s)	Blank(s)	Blank(s)	None/Unknown	No/Unknown	Blank(s)	Blank(s)	2	Dead
70-74 years	White	Male	Married (including common law)	1975	Undifferentiated; anaplastic; Grade IV	Blank(s)	Right - origin of primary	Blank(s)	Blank(s)	Blank(s)	Blank(s)	Blank(s)	Blank(s)	Blank(s)	Blank(s)	Blank(s)	Blank(s)	Blank(s)	Blank(s)	Blank(s)	Beam radiation	No/Unknown	Blank(s)	Blank(s)	3	Dead
70-74 years	White	Male	Married (including common law)	1979	Undifferentiated; anaplastic; Grade IV	Blank(s)	Right - origin of primary	Blank(s)	Blank(s)	Blank(s)	Blank(s)	Blank(s)	Blank(s)	Blank(s)	Blank(s)	Blank(s)	Blank(s)	Blank(s)	Blank(s)	Blank(s)	None/Unknown	No/Unknown	Blank(s)	Blank(s)	18	Dead
75-79 years	White	Male	Single (never married)	1978	Undifferentiated; anaplastic; Grade IV	Blank(s)	Right - origin of primary	Blank(s)	Blank(s)	Blank(s)	Blank(s)	Blank(s)	Blank(s)	Blank(s)	Blank(s)	Blank(s)	Blank(s)	Blank(s)	Blank(s)	Blank(s)	Beam radiation	No/Unknown	Blank(s)	Blank(s)	2	Dead
70-74 years	White	Female	Married (including common law)	1977	Unknown	Blank(s)	Paired site, but no information concerning laterality	Blank(s)	Blank(s)	Blank(s)	Blank(s)	Blank(s)	Blank(s)	Blank(s)	Blank(s)	Blank(s)	Blank(s)	Blank(s)	Blank(s)	Blank(s)	None/Unknown	No/Unknown	Blank(s)	Blank(s)	0	Dead
65-69 years	White	Female	Married (including common law)	1978	Unknown	Blank(s)	Left - origin of primary	Blank(s)	Blank(s)	Blank(s)	Blank(s)	Blank(s)	Blank(s)	Blank(s)	Blank(s)	Blank(s)	Blank(s)	Blank(s)	Blank(s)	Blank(s)	Beam radiation	No/Unknown	Blank(s)	Blank(s)	9	Dead
65-69 years	White	Female	Divorced	1978	Undifferentiated; anaplastic; Grade IV	Blank(s)	Right - origin of primary	Blank(s)	Blank(s)	Blank(s)	Blank(s)	Blank(s)	Blank(s)	Blank(s)	Blank(s)	Blank(s)	Blank(s)	Blank(s)	Blank(s)	Blank(s)	None/Unknown	No/Unknown	Blank(s)	Blank(s)	0	Dead
75-79 years	White	Male	Married (including common law)	1976	Unknown	Blank(s)	Right - origin of primary	Blank(s)	Blank(s)	Blank(s)	Blank(s)	Blank(s)	Blank(s)	Blank(s)	Blank(s)	Blank(s)	Blank(s)	Blank(s)	Blank(s)	Blank(s)	None/Unknown	No/Unknown	Blank(s)	Blank(s)	6	Dead
70-74 years	Unknown	Male	Widowed	1976	Moderately differentiated; Grade II	Blank(s)	Right - origin of primary	Blank(s)	Blank(s)	Blank(s)	Blank(s)	Blank(s)	Blank(s)	Blank(s)	Blank(s)	Blank(s)	Blank(s)	Blank(s)	Blank(s)	Blank(s)	None/Unknown	No/Unknown	Blank(s)	Blank(s)	28	Dead
70-74 years	White	Female	Married (including common law)	1986	Well differentiated; Grade I	Blank(s)	Left - origin of primary	Blank(s)	Blank(s)	Blank(s)	Blank(s)	Blank(s)	Blank(s)	Blank(s)	Blank(s)	Blank(s)	Blank(s)	Blank(s)	Blank(s)	Blank(s)	Beam radiation	No/Unknown	Blank(s)	Blank(s)	10	Dead
70-74 years	White	Female	Married (including common law)	1975	Well differentiated; Grade I	Blank(s)	Left - origin of primary	Blank(s)	Blank(s)	Blank(s)	Blank(s)	Blank(s)	Blank(s)	Blank(s)	Blank(s)	Blank(s)	Blank(s)	Blank(s)	Blank(s)	Blank(s)	Beam radiation	No/Unknown	Blank(s)	Blank(s)	3	Dead
75-79 years	White	Female	Married (including common law)	2008	Unknown	Blank(s)	Left - origin of primary	Blank(s)	Blank(s)	Blank(s)	Blank(s)	Blank(s)	Blank(s)	Blank(s)	Blank(s)	IIIB	T4	N1	M0	0	Beam radiation	Yes	Blank(s)	50	13	Dead
65-69 years	White	Male	Unknown	1977	Unknown	Blank(s)	Left - origin of primary	Blank(s)	Blank(s)	Blank(s)	Blank(s)	Blank(s)	Blank(s)	Blank(s)	Blank(s)	Blank(s)	Blank(s)	Blank(s)	Blank(s)	Blank(s)	None/Unknown	Yes	Blank(s)	Blank(s)	19	Dead
70-74 years	White	Male	Married (including common law)	1976	Unknown	Blank(s)	Right - origin of primary	Blank(s)	Blank(s)	Blank(s)	Blank(s)	Blank(s)	Blank(s)	Blank(s)	Blank(s)	Blank(s)	Blank(s)	Blank(s)	Blank(s)	Blank(s)	Beam radiation	No/Unknown	Blank(s)	Blank(s)	36	Dead
70-74 years	White	Male	Married (including common law)	1975	Undifferentiated; anaplastic; Grade IV	Blank(s)	Right - origin of primary	Blank(s)	Blank(s)	Blank(s)	Blank(s)	Blank(s)	Blank(s)	Blank(s)	Blank(s)	Blank(s)	Blank(s)	Blank(s)	Blank(s)	Blank(s)	Beam radiation	Yes	Blank(s)	Blank(s)	5	Dead
70-74 years	White	Male	Single (never married)	1999	Unknown	Blank(s)	Left - origin of primary	Blank(s)	Blank(s)	Blank(s)	Blank(s)	Blank(s)	Blank(s)	Blank(s)	Blank(s)	Blank(s)	Blank(s)	Blank(s)	Blank(s)	0	Beam radiation	No/Unknown	Blank(s)	Blank(s)	10	Dead
75-79 years	White	Male	Married (including common law)	1983	Poorly differentiated; Grade III	Blank(s)	Right - origin of primary	Blank(s)	Blank(s)	Blank(s)	Blank(s)	Blank(s)	Blank(s)	Blank(s)	Blank(s)	Blank(s)	Blank(s)	Blank(s)	Blank(s)	Blank(s)	Beam radiation	No/Unknown	Blank(s)	Blank(s)	10	Dead
65-69 years	White	Female	Single (never married)	1976	Poorly differentiated; Grade III	Blank(s)	Right - origin of primary	Blank(s)	Blank(s)	Blank(s)	Blank(s)	Blank(s)	Blank(s)	Blank(s)	Blank(s)	Blank(s)	Blank(s)	Blank(s)	Blank(s)	Blank(s)	Beam radiation	Yes	Blank(s)	Blank(s)	2	Dead
65-69 years	White	Male	Married (including common law)	1992	Unknown	Blank(s)	Right - origin of primary	Blank(s)	Blank(s)	Blank(s)	Blank(s)	Blank(s)	Blank(s)	Blank(s)	Blank(s)	Blank(s)	Blank(s)	Blank(s)	Blank(s)	Blank(s)	None/Unknown	Yes	Blank(s)	Blank(s)	1	Dead
65-69 years	White	Male	Married (including common law)	1975	Poorly differentiated; Grade III	Blank(s)	Left - origin of primary	Blank(s)	Blank(s)	Blank(s)	Blank(s)	Blank(s)	Blank(s)	Blank(s)	Blank(s)	Blank(s)	Blank(s)	Blank(s)	Blank(s)	Blank(s)	None/Unknown	No/Unknown	Blank(s)	Blank(s)	11	Dead
[truncated: 240,080+ more rows]
